# Supplementary material for: Global shortfalls of knowledge on anuran tadpoles
Source: NPJ Biodivers. 2023 Oct 30;2:22. doi: 10.1038/s44185-023-00027-1 (PMC11332183; doi:10.1038/s44185-023-00027-1)
Supplement: Supplementary file 2 — Supplementary Table [file 44185_2023_27_MOESM2_ESM.zip › Supplementary Table.xlsx]

## Sheet: Hoja1
SPECIES (1)	CLADE	TADPOLE	GUILD	REFERENCE and therein (2)	ASSIGNATION TO ENDOTROPHIC GUILD (3)	Notes
Allophryne relicta Caramaschi, Orrico, Faivovich, Dias, and Solé, 2013	ALLOPHRYNIDAE					(1) species in yellow are those in IUCN dataset (geographic information)
Allophryne resplendens Castroviejo-Fisher, Pérez-Peña, Padial, and Guayasamin, 2012	ALLOPHRYNIDAE					(2) we apologize if we unintentionally omit or include erroneously some reference; mentions to larval morphology, although minimal, are included; cited references in general are not the original description but the most comprehensive/recent article (e.g., the latest description in a genus citing pertinent previous literature)
Allophryne ruthveni Gaige, 1926	ALLOPHRYNIDAE					(3) additional literature we consulted to assign not described tadpoles to endotrophic guilds
Alsodes australis Formas, Úbeda, Cuevas, and Nuñez, 1997	ALSODIDAE
Alsodes barrioi Veloso, Diaz, Iturra-Constant, and Penna, 1981	ALSODIDAE	1	Lentic-Lotic	Barrasso DA, Alcalde L, Blotto BL & Basso NG. 2016. Description of the tadpole of Alsodes neuquensis Cei, 1976 and comparison with the sibling species A. gargola Gallardo,1970 (Amphibia, Anura, Alsodidae). Herpetological Journal 26: 21–31.
Alsodes cantillanensis Charrier, Correa-Quezada, Castro, and Méndez-Torres, 2015	ALSODIDAE
Alsodes coppingeri (Günther, 1881)	ALSODIDAE	1	Lentic-Lotic	Barrasso DA, Alcalde L, Blotto BL & Basso NG. 2016. Description of the tadpole of Alsodes neuquensis Cei, 1976 and comparison with the sibling species A. gargola Gallardo,1970 (Amphibia, Anura, Alsodidae). Herpetological Journal 26: 21–31.
Alsodes gargola Gallardo, 1970	ALSODIDAE	1	Lentic-Lotic	Barrasso DA, Alcalde L, Blotto BL & Basso NG. 2016. Description of the tadpole of Alsodes neuquensis Cei, 1976 and comparison with the sibling species A. gargola Gallardo,1970 (Amphibia, Anura, Alsodidae). Herpetological Journal 26: 21–31.
Alsodes hugoi Cuevas and Formas, 2001	ALSODIDAE	1	Lentic-Lotic	Barrasso DA, Alcalde L, Blotto BL & Basso NG. 2016. Description of the tadpole of Alsodes neuquensis Cei, 1976 and comparison with the sibling species A. gargola Gallardo,1970 (Amphibia, Anura, Alsodidae). Herpetological Journal 26: 21–31.
Alsodes igneus Cuevas and Formas, 2005	ALSODIDAE	1	Lentic-Lotic	Barrasso DA, Alcalde L, Blotto BL & Basso NG. 2016. Description of the tadpole of Alsodes neuquensis Cei, 1976 and comparison with the sibling species A. gargola Gallardo,1970 (Amphibia, Anura, Alsodidae). Herpetological Journal 26: 21–31.
Alsodes kaweshkari Formas, Cuevas, and Nuñez, 1998	ALSODIDAE
Alsodes montanus (Lataste, 1902)	ALSODIDAE	1	Lentic-Lotic	Barrasso DA, Alcalde L, Blotto BL & Basso NG. 2016. Description of the tadpole of Alsodes neuquensis Cei, 1976 and comparison with the sibling species A. gargola Gallardo,1970 (Amphibia, Anura, Alsodidae). Herpetological Journal 26: 21–31.
Alsodes monticola Bell, 1843	ALSODIDAE
Alsodes neuquensis Cei, 1976	ALSODIDAE	1	Lentic-Lotic	Barrasso DA, Alcalde L, Blotto BL & Basso NG. 2016. Description of the tadpole of Alsodes neuquensis Cei, 1976 and comparison with the sibling species A. gargola Gallardo,1970 (Amphibia, Anura, Alsodidae). Herpetological Journal 26: 21–31.
Alsodes nodosus (Duméril and Bibron, 1841)	ALSODIDAE	1	Lentic-Lotic	Barrasso DA, Alcalde L, Blotto BL & Basso NG. 2016. Description of the tadpole of Alsodes neuquensis Cei, 1976 and comparison with the sibling species A. gargola Gallardo,1970 (Amphibia, Anura, Alsodidae). Herpetological Journal 26: 21–31.
Alsodes norae Cuevas, 2008	ALSODIDAE	1	Lentic-Lotic	Formas JR & Cuevas CC. 2017. The tadpole of Alsodes cf. norae (Anura: Alsodidae) with comments on the diagnosis of the genus Alsodes. Salamandra 53: 131–136.
Alsodes pehuenche Cei, 1976	ALSODIDAE	1	Lentic-Lotic	Barrasso DA, Alcalde L, Blotto BL & Basso NG. 2016. Description of the tadpole of Alsodes neuquensis Cei, 1976 and comparison with the sibling species A. gargola Gallardo,1970 (Amphibia, Anura, Alsodidae). Herpetological Journal 26: 21–31.
Alsodes tumultuosus Veloso, Iturra-Constant, and Galleguillos-G., 1979	ALSODIDAE	1	Lentic-Lotic	Barrasso DA, Alcalde L, Blotto BL & Basso NG. 2016. Description of the tadpole of Alsodes neuquensis Cei, 1976 and comparison with the sibling species A. gargola Gallardo,1970 (Amphibia, Anura, Alsodidae). Herpetological Journal 26: 21–31.
Alsodes valdiviensis Formas, Cuevas, and Brieva, 2002	ALSODIDAE	1	Lentic-Lotic	Barrasso DA, Alcalde L, Blotto BL & Basso NG. 2016. Description of the tadpole of Alsodes neuquensis Cei, 1976 and comparison with the sibling species A. gargola Gallardo,1970 (Amphibia, Anura, Alsodidae). Herpetological Journal 26: 21–31.
Alsodes vanzolinii (Donoso-Barros, 1974)	ALSODIDAE	1	Lentic-Lotic	Barrasso DA, Alcalde L, Blotto BL & Basso NG. 2016. Description of the tadpole of Alsodes neuquensis Cei, 1976 and comparison with the sibling species A. gargola Gallardo,1970 (Amphibia, Anura, Alsodidae). Herpetological Journal 26: 21–31.
Alsodes verrucosus (Philippi, 1902)	ALSODIDAE	1	Lentic-Lotic	Barrasso DA, Alcalde L, Blotto BL & Basso NG. 2016. Description of the tadpole of Alsodes neuquensis Cei, 1976 and comparison with the sibling species A. gargola Gallardo,1970 (Amphibia, Anura, Alsodidae). Herpetological Journal 26: 21–31.
Alsodes vittatus (Philippi, 1902)	ALSODIDAE
Eupsophus altor Nuñez, Rabanal, and Formas, 2012	ALSODIDAE	1	Nidicolous	Nuñez JJ, Rabanal FE & Formas R. 2012. Description of a new species of Eupsophus (Amphibia: Neobatrachia) from the Valdivian Coastal Range, southern Chile: an integrative taxonomic approach. Zootaxa 3305: 53–68.	Thibaudeau G & Altig R. 1999. Endotrophic anurans, development and evolution. In McDiarmid RW & Altig R (Eds.), Tadpoles, the Biology of Anuran Larvae. Chicago and London (pp. 170–188). Chicago University Press.
Eupsophus calcaratus (Günther, 1881)	ALSODIDAE	1	Nidicolous	Nuñez JJ & Ubeda CA. 2009. The tadpole of Eupsophus nahuelbutensis (Anura: Neobatrachia): external morphology, chondrocranium, and comments on its natural history. Zootaxa 2126: 58–68.	Thibaudeau G & Altig R. 1999. Endotrophic anurans, development and evolution. In McDiarmid RW & Altig R (Eds.), Tadpoles, the Biology of Anuran Larvae. Chicago and London (pp. 170–188). Chicago University Press.
Eupsophus contulmoensis Ortiz, Ibarra-Vidal, and Formas, 1989	ALSODIDAE		Nidicolous		Thibaudeau G & Altig R. 1999. Endotrophic anurans, development and evolution. In McDiarmid RW & Altig R (Eds.), Tadpoles, the Biology of Anuran Larvae. Chicago and London (pp. 170–188). Chicago University Press.
Eupsophus emiliopugini Formas, 1989	ALSODIDAE	1	Nidicolous	Nuñez JJ & Ubeda CA. 2009. The tadpole of Eupsophus nahuelbutensis (Anura: Neobatrachia): external morphology, chondrocranium, and comments on its natural history. Zootaxa 2126: 58–68.	Thibaudeau G & Altig R. 1999. Endotrophic anurans, development and evolution. In McDiarmid RW & Altig R (Eds.), Tadpoles, the Biology of Anuran Larvae. Chicago and London (pp. 170–188). Chicago University Press.
Eupsophus insularis (Philippi, 1902)	ALSODIDAE		Nidicolous		Thibaudeau G & Altig R. 1999. Endotrophic anurans, development and evolution. In McDiarmid RW & Altig R (Eds.), Tadpoles, the Biology of Anuran Larvae. Chicago and London (pp. 170–188). Chicago University Press.
Eupsophus migueli Formas, 1978	ALSODIDAE		Nidicolous		Thibaudeau G & Altig R. 1999. Endotrophic anurans, development and evolution. In McDiarmid RW & Altig R (Eds.), Tadpoles, the Biology of Anuran Larvae. Chicago and London (pp. 170–188). Chicago University Press.
Eupsophus nahuelbutensis Ortiz and Ibarra-Vidal, 1992	ALSODIDAE	1	Nidicolous	Nuñez JJ & Ubeda CA. 2009. The tadpole of Eupsophus nahuelbutensis (Anura: Neobatrachia): external morphology, chondrocranium, and comments on its natural history. Zootaxa 2126: 58–68.	Thibaudeau G & Altig R. 1999. Endotrophic anurans, development and evolution. In McDiarmid RW & Altig R (Eds.), Tadpoles, the Biology of Anuran Larvae. Chicago and London (pp. 170–188). Chicago University Press.
Eupsophus roseus (Duméril and Bibron, 1841)	ALSODIDAE	1	Nidicolous	Nuñez JJ & Ubeda CA. 2009. The tadpole of Eupsophus nahuelbutensis (Anura: Neobatrachia): external morphology, chondrocranium, and comments on its natural history. Zootaxa 2126: 58–68.	Thibaudeau G & Altig R. 1999. Endotrophic anurans, development and evolution. In McDiarmid RW & Altig R (Eds.), Tadpoles, the Biology of Anuran Larvae. Chicago and London (pp. 170–188). Chicago University Press.
Eupsophus septentrionalis Ibarra-Vidal, Ortiz, and Torres-Pérez, 2004	ALSODIDAE	1	Nidicolous	Nuñez JJ & Ubeda CA. 2009. The tadpole of Eupsophus nahuelbutensis (Anura: Neobatrachia): external morphology, chondrocranium, and comments on its natural history. Zootaxa 2126: 58–68.	Thibaudeau G & Altig R. 1999. Endotrophic anurans, development and evolution. In McDiarmid RW & Altig R (Eds.), Tadpoles, the Biology of Anuran Larvae. Chicago and London (pp. 170–188). Chicago University Press.
Eupsophus vertebralis Grandison, 1961	ALSODIDAE	1	Nidicolous	Nuñez JJ & Ubeda CA. 2009. The tadpole of Eupsophus nahuelbutensis (Anura: Neobatrachia): external morphology, chondrocranium, and comments on its natural history. Zootaxa 2126: 58–68.	Thibaudeau G & Altig R. 1999. Endotrophic anurans, development and evolution. In McDiarmid RW & Altig R (Eds.), Tadpoles, the Biology of Anuran Larvae. Chicago and London (pp. 170–188). Chicago University Press.
Limnomedusa macroglossa (Duméril and Bibron, 1841)	ALSODIDAE	1	Lentic-Lotic	Cei JM. 1980. Amphibians of Argentina. Monitore Zoologico Italiano Monografía 2: 1–609.
Alytes almogavarii Arntzen and García-París, 1995	ALYTIDAE	1	Lentic-Lotic	Arntzen JW & Garcia Paris M. 1995. Morphological and allozyme studies of midwife toads (genus Alytes), including the description of two new taxa from Spain. Contributions to Zoology 65: 5–34.
Alytes cisternasii Boscá, 1879	ALYTIDAE	1	Lentic-Lotic	Arntzen JW & Garcia Paris M. 1995. Morphological and allozyme studies of midwife toads (genus Alytes), including the description of two new taxa from Spain. Contributions to Zoology 65: 5–34.
Alytes dickhilleni Arntzen and García-París, 1995	ALYTIDAE	1	Lentic-Lotic	Arntzen JW & Garcia Paris M. 1995. Morphological and allozyme studies of midwife toads (genus Alytes), including the description of two new taxa from Spain. Contributions to Zoology 65: 5–34.
Alytes maurus Pasteur and Bons, 1962	ALYTIDAE	1	Lentic-Lotic	Arntzen JW & Garcia Paris M. 1995. Morphological and allozyme studies of midwife toads (genus Alytes), including the description of two new taxa from Spain. Contributions to Zoology 65: 5–34.
Alytes muletensis (Sanchíz and Adrover, 1979)	ALYTIDAE	1	Lentic-Lotic	Arntzen JW & Garcia Paris M. 1995. Morphological and allozyme studies of midwife toads (genus Alytes), including the description of two new taxa from Spain. Contributions to Zoology 65: 5–34.
Alytes obstetricans (Laurenti, 1768)	ALYTIDAE	1	Lentic-Lotic	Arntzen JW & Garcia Paris M. 1995. Morphological and allozyme studies of midwife toads (genus Alytes), including the description of two new taxa from Spain. Contributions to Zoology 65: 5–34.
Discoglossus galganoi Capula, Nascetti, Lanza, Bullini, and Crespo, 1985	ALYTIDAE	1	Lentic-Lotic	Mitgutsch C, Olsson L & Haas A. 2009. Early embryogenesis in discoglossoid frogs: a study of heterochrony at different taxonomic levels. Journal of Zoological Systematics and Evolutionary Research 47: 248–257.
Discoglossus montalentii Lanza, Nascetti, Capula, and Bullini, 1984	ALYTIDAE	1	Lentic-Lotic	Miaud C & Muratet J. 2018. Les Amphibiens de France Guide d’identification des oeufs et des larves. Éditions Quæ, Versailles.
Discoglossus pictus Otth, 1837	ALYTIDAE	1	Lentic-Lotic	Beukema W, de PousP, Donaire-Barroso D, Bogaerts S, Garcia-Porta J, Escoriza D, Arribas OJ, El Mouden EH & Carranza S. 2013. Review of the systematics, distribution, biogeography and natural history of Moroccan amphibians. Zootaxa 3661: 1–60.
Discoglossus sardus Tschudi, 1837	ALYTIDAE	1	Lentic-Lotic	Miaud C & Muratet J. 2018. Les Amphibiens de France Guide d’identification des oeufs et des larves. Éditions Quæ, Versailles.
Discoglossus scovazzi Camerano, 1878	ALYTIDAE	1	Lentic-Lotic	Beukema W, de PousP, Donaire-Barroso D, Bogaerts S, Garcia-Porta J, Escoriza D, Arribas OJ, El Mouden EH & Carranza S. 2013. Review of the systematics, distribution, biogeography and natural history of Moroccan amphibians. Zootaxa 3661: 1–60.
Latonia nigriventer (Mendelssohn and Steinitz, 1943)	ALYTIDAE	1	Lentic-Lotic	Mendelssohn H & Steinitz H. 1943. A new frog from Palestine. Copeia 1943: 231–233.
"Prostherapis" dunni Rivero, 1961	AROMOBATIDAE	1	?	Dias PH. 2018. Evolution of larval characters in Dendrobatoidea Cope, 1865 (Amphibia; Anura; Dendrobatidae and Aromobatidae). Doctoral Dissertation, Universidade de São Paulo.
Allobates algorei Barrio-Amorós and Santos, 2009	AROMOBATIDAE
Allobates amissibilis Kok, Hölting, and Ernst, 2013	AROMOBATIDAE
Allobates bacurau Simões, 2016	AROMOBATIDAE
Allobates bromelicola (Test, 1956)	AROMOBATIDAE	1	Terrestrial	Sánchez DA. 2013. Larval morphology of dart-poison frogs (Anura: Dendrobatoidea: Aromobatidae and Dendrobatidae). Zootaxa 3637: 569–591.
Allobates brunneus (Cope, 1887)	AROMOBATIDAE	1	Lentic-Lotic	Simoes PI, Rojas D & Lima AP. 2019. A name for the nurse-frog (Allobates, Aromobatidae) of Floresta Nacional de Carajás, Eastern Brazilian Amazonia. Zootaxa 4550: 71–100.
Allobates caeruleodactylus (Lima and Caldwell, 2001)	AROMOBATIDAE	1	Terrestrial	Simoes PI, Rojas D & Lima AP. 2019. A name for the nurse-frog (Allobates, Aromobatidae) of Floresta Nacional de Carajás, Eastern Brazilian Amazonia. Zootaxa 4550: 71–100.
Allobates caldwellae Lima, Ferrão, and Silva, 2020	AROMOBATIDAE
Allobates carajas Simões, Rojas, and Lima, 2019	AROMOBATIDAE	1	Lentic-Lotic	Simoes PI, Rojas D & Lima AP. 2019. A name for the nurse-frog (Allobates, Aromobatidae) of Floresta Nacional de Carajás, Eastern Brazilian Amazonia. Zootaxa 4550: 71–100.
Allobates caribe (Barrio-Amorós, Rivas-Fuenmayor, and Kaiser, 2006)	AROMOBATIDAE
Allobates chalcopis (Kaiser, Coloma, and Gray, 1994)	AROMOBATIDAE	1	Nidicolous	Dias PH. 2018. Evolution of larval characters in Dendrobatoidea Cope, 1865 (Amphibia; Anura; Dendrobatidae and Aromobatidae). Doctoral Dissertation, Universidade de São Paulo.	Thibaudeau G & Altig R. 1999. Endotrophic anurans, development and evolution. In McDiarmid RW & Altig R (Eds.), Tadpoles, the Biology of Anuran Larvae. Chicago and London (pp. 170–188). Chicago University Press.
Allobates conspicuus (Morales, 2002)	AROMOBATIDAE
Allobates crombiei (Morales, 2002)	AROMOBATIDAE
Allobates femoralis (Boulenger, 1884)	AROMOBATIDAE	1	Terrestrial	Sánchez DA. 2013. Larval morphology of dart-poison frogs (Anura: Dendrobatoidea: Aromobatidae and Dendrobatidae). Zootaxa 3637: 569–591.
Allobates flaviventris Melo-Sampaio, Souza, and Peloso, 2013	AROMOBATIDAE
Allobates fratisenescus (Morales, 2002)	AROMOBATIDAE
Allobates fuscellus (Morales, 2002)	AROMOBATIDAE
Allobates gasconi (Morales, 2002)	AROMOBATIDAE
Allobates goianus (Bokermann, 1975)	AROMOBATIDAE	1	Lentic-Lotic	Simoes PI, Rojas D & Lima AP. 2019. A name for the nurse-frog (Allobates, Aromobatidae) of Floresta Nacional de Carajás, Eastern Brazilian Amazonia. Zootaxa 4550: 71–100.
Allobates granti (Kok, MacCulloch, Gaucher, Poelman, Bourne, Lathrop, and Lenglet, 2006)	AROMOBATIDAE	1	Terrestrial	Simoes PI, Rojas D & Lima AP. 2019. A name for the nurse-frog (Allobates, Aromobatidae) of Floresta Nacional de Carajás, Eastern Brazilian Amazonia. Zootaxa 4550: 71–100.
Allobates grillicantus Moraes and Lima, 2021	AROMOBATIDAE
Allobates grillisimilis Simões, Sturaro, Peloso, and Lima, 2013	AROMOBATIDAE	1	Terrestrial	Simoes PI, Rojas D & Lima AP. 2019. A name for the nurse-frog (Allobates, Aromobatidae) of Floresta Nacional de Carajás, Eastern Brazilian Amazonia. Zootaxa 4550: 71–100.
Allobates hodli Simões, Lima, and Farias, 2010	AROMOBATIDAE	1	Lentic-Lotic	Simoes PI, Rojas D & Lima AP. 2019. A name for the nurse-frog (Allobates, Aromobatidae) of Floresta Nacional de Carajás, Eastern Brazilian Amazonia. Zootaxa 4550: 71–100.
Allobates humilis (Rivero, 1980)	AROMOBATIDAE
Allobates ignotus Anganoy-Criollo, 2012	AROMOBATIDAE	1	Lentic-Lotic	Granda Rodriguez HD, Montes Correa AC, Jiménez Bolaño JD & Anganoy Criollo M. 2018. Natural history and conservation of the Nurse Frog of the Serranía del Perijá Allobates ignotus (Dendrobatoidea: Aromobatidae) in northeastern Colombia. Acta Herpetologica 13: 51–64.
Allobates insperatus (Morales, 2002)	AROMOBATIDAE	1	Terrestrial	Dias PH. 2018. Evolution of larval characters in Dendrobatoidea Cope, 1865 (Amphibia; Anura; Dendrobatidae and Aromobatidae). Doctoral Dissertation, Universidade de São Paulo.
Allobates juami Simões, Gagliardi-Urrutia, Rojas-Runjaic, and Castroviejo-Fisher, 2018	AROMOBATIDAE	1	Lentic-Lotic	Dias PH. 2018. Evolution of larval characters in Dendrobatoidea Cope, 1865 (Amphibia; Anura; Dendrobatidae and Aromobatidae). Doctoral Dissertation, Universidade de São Paulo.
Allobates juanii (Morales, 1994)	AROMOBATIDAE	1	Lentic-Lotic	Sánchez DA. 2013. Larval morphology of dart-poison frogs (Anura: Dendrobatoidea: Aromobatidae and Dendrobatidae). Zootaxa 3637: 569–591.
Allobates kamilae Ferrão, Hanken, and Lima, 2022	AROMOBATIDAE	1	Lentic-Lotic	Ferrao M, Janken J & Lima AP. 2022. A new nurse frog of the Allobates tapajos species complex (Anura: Aromobatidae) from the upper Madeira River, Brazilian Amazonia. Peer J 10: e13751.
Allobates kingsburyi (Boulenger, 1918)	AROMOBATIDAE	1	Terrestrial	Sánchez DA. 2013. Larval morphology of dart-poison frogs (Anura: Dendrobatoidea: Aromobatidae and Dendrobatidae). Zootaxa 3637: 569–591.
Allobates magnussoni Lima, Simões, and Kaefer, 2014	AROMOBATIDAE	1	Terrestrial	Simoes PI, Rojas D & Lima AP. 2019. A name for the nurse-frog (Allobates, Aromobatidae) of Floresta Nacional de Carajás, Eastern Brazilian Amazonia. Zootaxa 4550: 71–100.
Allobates mandelorum (Schmidt, 1932)	AROMOBATIDAE	1	Lentic-Lotic	Sánchez DA. 2013. Larval morphology of dart-poison frogs (Anura: Dendrobatoidea: Aromobatidae and Dendrobatidae). Zootaxa 3637: 569–591.
Allobates marchesianus (Melin, 1941)	AROMOBATIDAE	1	Lentic-Lotic	Simoes PI, Rojas D & Lima AP. 2019. A name for the nurse-frog (Allobates, Aromobatidae) of Floresta Nacional de Carajás, Eastern Brazilian Amazonia. Zootaxa 4550: 71–100.
Allobates masniger (Morales, 2002)	AROMOBATIDAE	1	Nidicolous	Simoes PI, Rojas D & Lima AP. 2019. A name for the nurse-frog (Allobates, Aromobatidae) of Floresta Nacional de Carajás, Eastern Brazilian Amazonia. Zootaxa 4550: 71–100.	Thibaudeau G & Altig R. 1999. Endotrophic anurans, development and evolution. In McDiarmid RW & Altig R (Eds.), Tadpoles, the Biology of Anuran Larvae. Chicago and London (pp. 170–188). Chicago University Press.
Allobates mcdiarmidi (Reynolds and Foster, 1992)	AROMOBATIDAE	1	Lentic-Lotic	Reynolds R & Foster MS. 1992. Four new species of frogs and one new species of snake from the Chapare Region of Bolivia, with notes on other species. Herpetological Monographs 6: 83–104.
Allobates melanolaemus (Grant and Rodriguez, 2001)	AROMOBATIDAE
Allobates myersi (Pyburn, 1981)	AROMOBATIDAE
Allobates nidicola (Caldwell and Lima, 2003)	AROMOBATIDAE	1	Nidicolous	Simoes PI, Rojas D & Lima AP. 2019. A name for the nurse-frog (Allobates, Aromobatidae) of Floresta Nacional de Carajás, Eastern Brazilian Amazonia. Zootaxa 4550: 71–100.	Thibaudeau G & Altig R. 1999. Endotrophic anurans, development and evolution. In McDiarmid RW & Altig R (Eds.), Tadpoles, the Biology of Anuran Larvae. Chicago and London (pp. 170–188). Chicago University Press.
Allobates niputidea Grant, Acosta-Galvis, and Rada, 2007	AROMOBATIDAE	1	Terrestrial	Sánchez DA. 2013. Larval morphology of dart-poison frogs (Anura: Dendrobatoidea: Aromobatidae and Dendrobatidae). Zootaxa 3637: 569–591.
Allobates nunciatus Moraes, Pavan, and Lima, 2019	AROMOBATIDAE	1	Lentic-Lotic	Moraes LJCL, Pavan D & Lima AP. 2019. A new nurse frog of Allobates masniger-nidicola complex (Anura, Aromobatidae) from the east bank of Tapajós River, eastern Amazonia. Zootaxa 4648: 401–434.
Allobates olfersioides (Lutz, 1925)	AROMOBATIDAE	1	Terrestrial	Dubeux MJ, do Nascimento FAC, Lima LR, de Medeiros MagalhaesF, da Silva IRS, Gonçalves U, Almeida JPF, Correra LL, Garda AA, Mesquita DO, Rossa-Feres DC & Mott T. 2020. Morphological characterization and taxonomic key of tadpoles (Amphibia: Anura) from the northern region of the Atlantic Forest. Biota Neotropica 20: e2018-0718.
Allobates ornatus (Morales, 2002)	AROMOBATIDAE
Allobates pacaas Melo-Sampaio, Prates, Peloso, Recoder, Vechio, Marques-Souza, and Rodrigues, 2020	AROMOBATIDAE
Allobates paleci Silva, Marques, Folly, and Santana, 2022	AROMOBATIDAE
Allobates paleovarzensis Lima, Caldwell, Biavati, and Montanarin, 2010	AROMOBATIDAE	1	Lentic-Lotic	Simoes PI, Rojas D & Lima AP. 2019. A name for the nurse-frog (Allobates, Aromobatidae) of Floresta Nacional de Carajás, Eastern Brazilian Amazonia. Zootaxa 4550: 71–100.
Allobates peruvianus (Melin, 1941)	AROMOBATIDAE
Allobates pittieri (La Marca, Manzanilla, and Mijares-Urrutia, 2004)	AROMOBATIDAE	1	Terrestrial	Dias PH. 2018. Evolution of larval characters in Dendrobatoidea Cope, 1865 (Amphibia; Anura; Dendrobatidae and Aromobatidae). Doctoral Dissertation, Universidade de São Paulo.
Allobates ranoides (Boulenger, 1918)	AROMOBATIDAE
Allobates sanmartini (Rivero, Langone, and Prigioni, 1986)	AROMOBATIDAE
Allobates sieggreenae Gagliardi-Urrutia, Castroviejo-Fisher, Rojas-Runjaic, Jaramillo-Martinez, Solís, and Simões, 2021	AROMOBATIDAE
Allobates subfolionidificans (Lima, Sanchez, and Souza, 2007)	AROMOBATIDAE	1	Terrestrial	Simoes PI, Rojas D & Lima AP. 2019. A name for the nurse-frog (Allobates, Aromobatidae) of Floresta Nacional de Carajás, Eastern Brazilian Amazonia. Zootaxa 4550: 71–100.
Allobates sumtuosus (Morales, 2002)	AROMOBATIDAE	1	Terrestrial	Simoes PI, Rojas D & Lima AP. 2019. A name for the nurse-frog (Allobates, Aromobatidae) of Floresta Nacional de Carajás, Eastern Brazilian Amazonia. Zootaxa 4550: 71–100.
Allobates talamancae (Cope, 1875)	AROMOBATIDAE	1	Terrestrial	Sánchez DA. 2013. Larval morphology of dart-poison frogs (Anura: Dendrobatoidea: Aromobatidae and Dendrobatidae). Zootaxa 3637: 569–591.
Allobates tapajos Lima, Simões, and Kaefer, 2015	AROMOBATIDAE	1	Terrestrial	Simoes PI, Rojas D & Lima AP. 2019. A name for the nurse-frog (Allobates, Aromobatidae) of Floresta Nacional de Carajás, Eastern Brazilian Amazonia. Zootaxa 4550: 71–100.
Allobates tinae Melo-Sampaio, Oliveira, and Prates, 2018	AROMOBATIDAE
Allobates trilineatus (Boulenger, 1884)	AROMOBATIDAE	1	Terrestrial	Sánchez DA. 2013. Larval morphology of dart-poison frogs (Anura: Dendrobatoidea: Aromobatidae and Dendrobatidae). Zootaxa 3637: 569–591.
Allobates undulatus (Myers and Donnelly, 2001)	AROMOBATIDAE	1	Terrestrial	Sánchez DA. 2013. Larval morphology of dart-poison frogs (Anura: Dendrobatoidea: Aromobatidae and Dendrobatidae). Zootaxa 3637: 569–591.
Allobates vanzolinius (Morales, 2002)	AROMOBATIDAE
Allobates velocicantus Souza, Ferrão, Hanken, and Lima, 2020	AROMOBATIDAE
Allobates wayuu (Acosta-Galvis, Cuentas, and Coloma, 1999)	AROMOBATIDAE	1	Lentic-Lotic	Sánchez DA. 2013. Larval morphology of dart-poison frogs (Anura: Dendrobatoidea: Aromobatidae and Dendrobatidae). Zootaxa 3637: 569–591.
Allobates zaparo (Silverstone, 1976)	AROMOBATIDAE
Anomaloglossus apiau Fouquet, Souza, Nunes, Kok, Curcio, Carvalho, Grant, and Rodrigues, 2015	AROMOBATIDAE	1	Nidicolous	Fouquet A, Jairam R, Ouboter P & Kok PJR. 2020. Two new species of Anomaloglossus (Anura: Aromobatidae) of the stepheni group from Suriname. Zootaxa 4820: 147–164.	Thibaudeau G & Altig R. 1999. Endotrophic anurans, development and evolution. In McDiarmid RW & Altig R (Eds.), Tadpoles, the Biology of Anuran Larvae. Chicago and London (pp. 170–188). Chicago University Press.
Anomaloglossus ayarzaguenai (La Marca, 1997)	AROMOBATIDAE
Anomaloglossus baeobatrachus (Boistel and Massary, 1999)	AROMOBATIDAE	1	Terrestrial	Sánchez DA. 2013. Larval morphology of dart-poison frogs (Anura: Dendrobatoidea: Aromobatidae and Dendrobatidae). Zootaxa 3637: 569–591.
Anomaloglossus beebei (Noble, 1923)	AROMOBATIDAE	1	Terrestrial	Sánchez DA. 2013. Larval morphology of dart-poison frogs (Anura: Dendrobatoidea: Aromobatidae and Dendrobatidae). Zootaxa 3637: 569–591.
Anomaloglossus blanci Fouquet, Vacher, Courtois, Villette, Reizine, Gaucher, Jairam, Ouboter, and Kok, 2018	AROMOBATIDAE
Anomaloglossus breweri (Barrio-Amorós, 2006)	AROMOBATIDAE
Anomaloglossus degranvillei (Lescure, 1975)	AROMOBATIDAE	1	Terrestrial	Dias PH. 2018. Evolution of larval characters in Dendrobatoidea Cope, 1865 (Amphibia; Anura; Dendrobatidae and Aromobatidae). Doctoral Dissertation, Universidade de São Paulo.
Anomaloglossus dewynteri Fouquet, Vacher, Courtois, Villette, Reizine, Gaucher, Jairam, Ouboter, and Kok, 2018	AROMOBATIDAE
Anomaloglossus guanayensis (La Marca, 1997)	AROMOBATIDAE
Anomaloglossus kaiei (Kok, Sambhu, Roopsind, Lenglet, and Bourne, 2006)	AROMOBATIDAE	1	Terrestrial	Sánchez DA. 2013. Larval morphology of dart-poison frogs (Anura: Dendrobatoidea: Aromobatidae and Dendrobatidae). Zootaxa 3637: 569–591.
Anomaloglossus leopardus Ouboter and Jairam, 2012	AROMOBATIDAE
Anomaloglossus meansi Kok, Nicolaï, Lathrop, and MacCulloch, 2018	AROMOBATIDAE
Anomaloglossus megacephalus Kok, MacCulloch, Lathrop, Willaert, and Bossuyt, 2010	AROMOBATIDAE	1	?	Dias PH. 2018. Evolution of larval characters in Dendrobatoidea Cope, 1865 (Amphibia; Anura; Dendrobatidae and Aromobatidae). Doctoral Dissertation, Universidade de São Paulo.
Anomaloglossus mitaraka Fouquet, Vacher, Courtois, Deschamps, Ouboter, Jairam, Gaucher, Dubois, and Kok, 2019	AROMOBATIDAE	1	Lentic-Lotic	Fouquet A, Vacher JP, Courtois EA, Deschamps C, Ouboter P, Jairam R, Gaucher P, Dubois A & Kok PJR. 2019. A new species of Anomaloglossus (Anura: Aromobatidae) of the stepheni group with the redescription of A. baeobatrachus (Boistel and de Massary, 1999), and an amended definition of A. leopardus Ouboter and Jairam, 2012. Zootaxa 4576: 439–460.
Anomaloglossus moffetti Barrio-Amorós and Brewer-Carias, 2008	AROMOBATIDAE
Anomaloglossus murisipanensis (La Marca, 1997)	AROMOBATIDAE
Anomaloglossus parimae (La Marca, 1997)	AROMOBATIDAE
Anomaloglossus parkerae (Meinhardt and Parmelee, 1996)	AROMOBATIDAE	1	Lentic-Lotic	Dias PH. 2018. Evolution of larval characters in Dendrobatoidea Cope, 1865 (Amphibia; Anura; Dendrobatidae and Aromobatidae). Doctoral Dissertation, Universidade de São Paulo.
Anomaloglossus praderioi (La Marca, 1997)	AROMOBATIDAE	1	Terrestrial	Sánchez DA. 2013. Larval morphology of dart-poison frogs (Anura: Dendrobatoidea: Aromobatidae and Dendrobatidae). Zootaxa 3637: 569–591.
Anomaloglossus roraima (La Marca, 1997)	AROMOBATIDAE	1	Lentic-Lotic	Dias PH. 2018. Evolution of larval characters in Dendrobatoidea Cope, 1865 (Amphibia; Anura; Dendrobatidae and Aromobatidae). Doctoral Dissertation, Universidade de São Paulo.
Anomaloglossus rufulus (Gorzula, 1990)	AROMOBATIDAE
Anomaloglossus saramaka Fouquet, Jairam, Ouboter, and Kok, 2020	AROMOBATIDAE	1	Lentic-Lotic	Fouquet A, Jairam R, Ouboter P & Kok PJR. 2020. Two new species of Anomaloglossus (Anura: Aromobatidae) of the stepheni group from Suriname. Zootaxa 4820: 147–164.
Anomaloglossus shrevei (Rivero, 1961)	AROMOBATIDAE
Anomaloglossus stepheni (Martins, 1989)	AROMOBATIDAE	1	Nidicolous	Fouquet A, Jairam R, Ouboter P & Kok PJR. 2020. Two new species of Anomaloglossus (Anura: Aromobatidae) of the stepheni group from Suriname. Zootaxa 4820: 147–164.	Thibaudeau G & Altig R. 1999. Endotrophic anurans, development and evolution. In McDiarmid RW & Altig R (Eds.), Tadpoles, the Biology of Anuran Larvae. Chicago and London (pp. 170–188). Chicago University Press.
Anomaloglossus surinamensis Ouboter and Jairam, 2012	AROMOBATIDAE
Anomaloglossus tamacuarensis (Myers and Donnelly, 1997)	AROMOBATIDAE	1	Lentic-Lotic	Sánchez DA. 2013. Larval morphology of dart-poison frogs (Anura: Dendrobatoidea: Aromobatidae and Dendrobatidae). Zootaxa 3637: 569–591.
Anomaloglossus tepequem Fouquet, Souza, Nunes, Kok, Curcio, Carvalho, Grant, and Rodrigues, 2015	AROMOBATIDAE
Anomaloglossus tepuyensis (La Marca, 1997)	AROMOBATIDAE	1	Lentic-Lotic	Sánchez DA. 2013. Larval morphology of dart-poison frogs (Anura: Dendrobatoidea: Aromobatidae and Dendrobatidae). Zootaxa 3637: 569–591.
Anomaloglossus triunfo (Barrio-Amorós, Fuentes-Ramos, and Rivas-Fuenmayor, 2004)	AROMOBATIDAE
Anomaloglossus vacheri Fouquet, Jairam, Ouboter, and Kok, 2020	AROMOBATIDAE	1	Lentic-Lotic	Fouquet A, Jairam R, Ouboter P & Kok PJR. 2020. Two new species of Anomaloglossus (Anura: Aromobatidae) of the stepheni group from Suriname. Zootaxa 4820: 147–164.
Anomaloglossus verbeeksnyderorum Barrio-Amorós, Santos, and Jovanovic, 2010	AROMOBATIDAE
Anomaloglossus wothuja (Barrio-Amorós, Fuentes-Ramos, and Rivas-Fuenmayor, 2004)	AROMOBATIDAE	1	Lentic-Lotic	Sánchez DA. 2013. Larval morphology of dart-poison frogs (Anura: Dendrobatoidea: Aromobatidae and Dendrobatidae). Zootaxa 3637: 569–591.
Aromobates alboguttatus (Boulenger, 1903)	AROMOBATIDAE	1	Lentic-Lotic	Sánchez DA. 2013. Larval morphology of dart-poison frogs (Anura: Dendrobatoidea: Aromobatidae and Dendrobatidae). Zootaxa 3637: 569–591.
Aromobates cannatellai Barrio-Amorós and Santos, 2012	AROMOBATIDAE
Aromobates capurinensis (Péfaur, 1993)	AROMOBATIDAE
Aromobates duranti (Péfaur, 1985)	AROMOBATIDAE	1	Lentic-Lotic	Sánchez DA. 2013. Larval morphology of dart-poison frogs (Anura: Dendrobatoidea: Aromobatidae and Dendrobatidae). Zootaxa 3637: 569–591.
Aromobates ericksonae Barrio-Amorós and Santos, 2012	AROMOBATIDAE
Aromobates haydeeae (Rivero, 1978)	AROMOBATIDAE	1	Lentic-Lotic	Sánchez DA. 2013. Larval morphology of dart-poison frogs (Anura: Dendrobatoidea: Aromobatidae and Dendrobatidae). Zootaxa 3637: 569–591.
Aromobates leopardalis (Rivero, 1978)	AROMOBATIDAE	1	Lentic-Lotic	Sánchez DA. 2013. Larval morphology of dart-poison frogs (Anura: Dendrobatoidea: Aromobatidae and Dendrobatidae). Zootaxa 3637: 569–591.
Aromobates mayorgai (Rivero, 1980)	AROMOBATIDAE	1	Lentic-Lotic	Sánchez DA. 2013. Larval morphology of dart-poison frogs (Anura: Dendrobatoidea: Aromobatidae and Dendrobatidae). Zootaxa 3637: 569–591.
Aromobates meridensis (Dole and Durant, 1972)	AROMOBATIDAE	1	Lentic-Lotic	Dias PH. 2018. Evolution of larval characters in Dendrobatoidea Cope, 1865 (Amphibia; Anura; Dendrobatidae and Aromobatidae). Doctoral Dissertation, Universidade de São Paulo.
Aromobates molinarii (La Marca, 1985)	AROMOBATIDAE	1	Lentic-Lotic	Sánchez DA. 2013. Larval morphology of dart-poison frogs (Anura: Dendrobatoidea: Aromobatidae and Dendrobatidae). Zootaxa 3637: 569–591.
Aromobates nocturnus Myers, Paolillo-O., and Daly, 1991	AROMOBATIDAE	1	Lentic-Lotic	Sánchez DA. 2013. Larval morphology of dart-poison frogs (Anura: Dendrobatoidea: Aromobatidae and Dendrobatidae). Zootaxa 3637: 569–591.
Aromobates ornatissimus Barrio-Amorós, Rivero, and Santos, 2011	AROMOBATIDAE
Aromobates orostoma (Rivero, 1978)	AROMOBATIDAE	1	Lentic-Lotic	Sánchez DA. 2013. Larval morphology of dart-poison frogs (Anura: Dendrobatoidea: Aromobatidae and Dendrobatidae). Zootaxa 3637: 569–591.
Aromobates saltuensis (Rivero, 1980)	AROMOBATIDAE	1	Lentic-Lotic	Dias PH. 2018. Evolution of larval characters in Dendrobatoidea Cope, 1865 (Amphibia; Anura; Dendrobatidae and Aromobatidae). Doctoral Dissertation, Universidade de São Paulo.
Aromobates serranus (Péfaur, 1985)	AROMOBATIDAE	1	Lentic-Lotic	Dias PH. 2018. Evolution of larval characters in Dendrobatoidea Cope, 1865 (Amphibia; Anura; Dendrobatidae and Aromobatidae). Doctoral Dissertation, Universidade de São Paulo.
Aromobates tokuko Rojas-Runjaic, Infante-Rivero, and Barrio-Amorós, 2011	AROMOBATIDAE
Aromobates walterarpi La Marca and Otero-López, 2012	AROMOBATIDAE
Aromobates zippeli Barrio-Amorós and Santos, 2012	AROMOBATIDAE
Mannophryne caquetio Mijares-Urrutia and Arends-R., 1999	AROMOBATIDAE
Mannophryne collaris (Boulenger, 1912)	AROMOBATIDAE	1	Terrestrial	Sánchez DA. 2013. Larval morphology of dart-poison frogs (Anura: Dendrobatoidea: Aromobatidae and Dendrobatidae). Zootaxa 3637: 569–591.
Mannophryne cordilleriana La Marca, 1994	AROMOBATIDAE	1	Terrestrial	Sánchez DA. 2013. Larval morphology of dart-poison frogs (Anura: Dendrobatoidea: Aromobatidae and Dendrobatidae). Zootaxa 3637: 569–591.
Mannophryne herminae (Boettger, 1893)	AROMOBATIDAE	1	Terrestrial	Sánchez DA. 2013. Larval morphology of dart-poison frogs (Anura: Dendrobatoidea: Aromobatidae and Dendrobatidae). Zootaxa 3637: 569–591.
Mannophryne lamarcai Mijares-Urrutia and Arends-R., 1999	AROMOBATIDAE
Mannophryne larandina (Yústiz, 1991)	AROMOBATIDAE
Mannophryne leonardoi Manzanilla, La Marca, Jowers, Sánchez, and García-París, 2007	AROMOBATIDAE
Mannophryne molinai Rojas-Runjaic, Matta-Pereira, and La Marca, 2018, Zootaxa, 4461:	AROMOBATIDAE
Mannophryne neblina (Test, 1956)	AROMOBATIDAE	1	Lentic-Lotic	Sánchez DA. 2013. Larval morphology of dart-poison frogs (Anura: Dendrobatoidea: Aromobatidae and Dendrobatidae). Zootaxa 3637: 569–591.
Mannophryne oblitterata (Rivero, 1984)	AROMOBATIDAE	1	Terrestrial	Dias PH. 2018. Evolution of larval characters in Dendrobatoidea Cope, 1865 (Amphibia; Anura; Dendrobatidae and Aromobatidae). Doctoral Dissertation, Universidade de São Paulo.
Mannophryne olmonae (Hardy, 1983)	AROMOBATIDAE	1	Terrestrial	Sánchez DA. 2013. Larval morphology of dart-poison frogs (Anura: Dendrobatoidea: Aromobatidae and Dendrobatidae). Zootaxa 3637: 569–591.
Mannophryne orellana Barrio-Amorós, Santos, and Molina, 2010	AROMOBATIDAE
Mannophryne riveroi (Donoso-Barros, 1965)	AROMOBATIDAE	1	Lentic-Lotic	Sánchez DA. 2013. Larval morphology of dart-poison frogs (Anura: Dendrobatoidea: Aromobatidae and Dendrobatidae). Zootaxa 3637: 569–591.
Mannophryne speeri La Marca, 2009	AROMOBATIDAE
Mannophryne trinitatis (Garman, 1888)	AROMOBATIDAE	1	Terrestrial	Sánchez DA. 2013. Larval morphology of dart-poison frogs (Anura: Dendrobatoidea: Aromobatidae and Dendrobatidae). Zootaxa 3637: 569–591.
Mannophryne trujillensis Vargas Galarce and La Marca, 2007	AROMOBATIDAE
Mannophryne urticans Barrio-Amorós, Santos, and Molina, 2010	AROMOBATIDAE
Mannophryne venezuelensis Manzanilla, Jowers, La Marca, and García-París, 2007	AROMOBATIDAE	1	Terrestrial	Dias PH. 2018. Evolution of larval characters in Dendrobatoidea Cope, 1865 (Amphibia; Anura; Dendrobatidae and Aromobatidae). Doctoral Dissertation, Universidade de São Paulo.
Mannophryne vulcano Barrio-Amorós, Santos, and Molina, 2010	AROMOBATIDAE
Mannophryne yustizi (La Marca, 1989)	AROMOBATIDAE	1	Lentic-Lotic	Sánchez DA. 2013. Larval morphology of dart-poison frogs (Anura: Dendrobatoidea: Aromobatidae and Dendrobatidae). Zootaxa 3637: 569–591.
Rheobates palmatus (Werner, 1899)	AROMOBATIDAE	1	Terrestrial	Sánchez DA. 2013. Larval morphology of dart-poison frogs (Anura: Dendrobatoidea: Aromobatidae and Dendrobatidae). Zootaxa 3637: 569–591.
Rheobates pseudopalmatus (Rivero and Serna, 2000)	AROMOBATIDAE	1	Lentic-Lotic	Dias PH. 2018. Evolution of larval characters in Dendrobatoidea Cope, 1865 (Amphibia; Anura; Dendrobatidae and Aromobatidae). Doctoral Dissertation, Universidade de São Paulo.
Arthroleptis adelphus Perret, 1966	ARTHROLEPTIDAE		Direct Developer		Thibaudeau G & Altig R. 1999. Endotrophic anurans, development and evolution. In McDiarmid RW & Altig R (Eds.), Tadpoles, the Biology of Anuran Larvae. Chicago and London (pp. 170–188). Chicago University Press.
Arthroleptis adolfifriederici Nieden, 1911	ARTHROLEPTIDAE		Direct Developer		Thibaudeau G & Altig R. 1999. Endotrophic anurans, development and evolution. In McDiarmid RW & Altig R (Eds.), Tadpoles, the Biology of Anuran Larvae. Chicago and London (pp. 170–188). Chicago University Press.
Arthroleptis affinis Ahl, 1939	ARTHROLEPTIDAE		Direct Developer		Thibaudeau G & Altig R. 1999. Endotrophic anurans, development and evolution. In McDiarmid RW & Altig R (Eds.), Tadpoles, the Biology of Anuran Larvae. Chicago and London (pp. 170–188). Chicago University Press.
Arthroleptis anotis Loader, Poynton, Lawson, Blackburn, and Menegon, 2011	ARTHROLEPTIDAE		Direct Developer		Thibaudeau G & Altig R. 1999. Endotrophic anurans, development and evolution. In McDiarmid RW & Altig R (Eds.), Tadpoles, the Biology of Anuran Larvae. Chicago and London (pp. 170–188). Chicago University Press.
Arthroleptis aureoli (Schiøtz, 1964)	ARTHROLEPTIDAE		Direct Developer		Thibaudeau G & Altig R. 1999. Endotrophic anurans, development and evolution. In McDiarmid RW & Altig R (Eds.), Tadpoles, the Biology of Anuran Larvae. Chicago and London (pp. 170–188). Chicago University Press.
Arthroleptis bioko Blackburn, 2010	ARTHROLEPTIDAE		Direct Developer		Thibaudeau G & Altig R. 1999. Endotrophic anurans, development and evolution. In McDiarmid RW & Altig R (Eds.), Tadpoles, the Biology of Anuran Larvae. Chicago and London (pp. 170–188). Chicago University Press.
Arthroleptis bivittatus Müller, 1885	ARTHROLEPTIDAE		Direct Developer		Thibaudeau G & Altig R. 1999. Endotrophic anurans, development and evolution. In McDiarmid RW & Altig R (Eds.), Tadpoles, the Biology of Anuran Larvae. Chicago and London (pp. 170–188). Chicago University Press.
Arthroleptis brevipes Ahl, 1924	ARTHROLEPTIDAE		Direct Developer		Thibaudeau G & Altig R. 1999. Endotrophic anurans, development and evolution. In McDiarmid RW & Altig R (Eds.), Tadpoles, the Biology of Anuran Larvae. Chicago and London (pp. 170–188). Chicago University Press.
Arthroleptis carquejai Ferreira, 1906	ARTHROLEPTIDAE		Direct Developer		Thibaudeau G & Altig R. 1999. Endotrophic anurans, development and evolution. In McDiarmid RW & Altig R (Eds.), Tadpoles, the Biology of Anuran Larvae. Chicago and London (pp. 170–188). Chicago University Press.
Arthroleptis crusculum Angel, 1950	ARTHROLEPTIDAE		Direct Developer		Thibaudeau G & Altig R. 1999. Endotrophic anurans, development and evolution. In McDiarmid RW & Altig R (Eds.), Tadpoles, the Biology of Anuran Larvae. Chicago and London (pp. 170–188). Chicago University Press.
Arthroleptis fichika Blackburn, 2009	ARTHROLEPTIDAE		Direct Developer		Thibaudeau G & Altig R. 1999. Endotrophic anurans, development and evolution. In McDiarmid RW & Altig R (Eds.), Tadpoles, the Biology of Anuran Larvae. Chicago and London (pp. 170–188). Chicago University Press.
Arthroleptis formosus Rödel, Kouamé, Doumbia, and Sandberger, 2011	ARTHROLEPTIDAE		Direct Developer		Thibaudeau G & Altig R. 1999. Endotrophic anurans, development and evolution. In McDiarmid RW & Altig R (Eds.), Tadpoles, the Biology of Anuran Larvae. Chicago and London (pp. 170–188). Chicago University Press.
Arthroleptis francei Loveridge, 1953	ARTHROLEPTIDAE		Direct Developer		Thibaudeau G & Altig R. 1999. Endotrophic anurans, development and evolution. In McDiarmid RW & Altig R (Eds.), Tadpoles, the Biology of Anuran Larvae. Chicago and London (pp. 170–188). Chicago University Press.
Arthroleptis hematogaster (Laurent, 1954)	ARTHROLEPTIDAE		Direct Developer		Thibaudeau G & Altig R. 1999. Endotrophic anurans, development and evolution. In McDiarmid RW & Altig R (Eds.), Tadpoles, the Biology of Anuran Larvae. Chicago and London (pp. 170–188). Chicago University Press.
Arthroleptis kidogo Blackburn, 2009	ARTHROLEPTIDAE		Direct Developer		Thibaudeau G & Altig R. 1999. Endotrophic anurans, development and evolution. In McDiarmid RW & Altig R (Eds.), Tadpoles, the Biology of Anuran Larvae. Chicago and London (pp. 170–188). Chicago University Press.
Arthroleptis krokosua Ernst, Agyei, and Rödel, 2008	ARTHROLEPTIDAE		Direct Developer		Thibaudeau G & Altig R. 1999. Endotrophic anurans, development and evolution. In McDiarmid RW & Altig R (Eds.), Tadpoles, the Biology of Anuran Larvae. Chicago and London (pp. 170–188). Chicago University Press.
Arthroleptis kutogundua Blackburn, 2012	ARTHROLEPTIDAE		Direct Developer		Thibaudeau G & Altig R. 1999. Endotrophic anurans, development and evolution. In McDiarmid RW & Altig R (Eds.), Tadpoles, the Biology of Anuran Larvae. Chicago and London (pp. 170–188). Chicago University Press.
Arthroleptis lameerei De Witte, 1921	ARTHROLEPTIDAE		Direct Developer		Thibaudeau G & Altig R. 1999. Endotrophic anurans, development and evolution. In McDiarmid RW & Altig R (Eds.), Tadpoles, the Biology of Anuran Larvae. Chicago and London (pp. 170–188). Chicago University Press.
Arthroleptis langeri Rödel, Doumbia, Johnson, and Hillers, 2009	ARTHROLEPTIDAE		Direct Developer		Thibaudeau G & Altig R. 1999. Endotrophic anurans, development and evolution. In McDiarmid RW & Altig R (Eds.), Tadpoles, the Biology of Anuran Larvae. Chicago and London (pp. 170–188). Chicago University Press.
Arthroleptis loveridgei De Witte, 1933	ARTHROLEPTIDAE		Direct Developer		Thibaudeau G & Altig R. 1999. Endotrophic anurans, development and evolution. In McDiarmid RW & Altig R (Eds.), Tadpoles, the Biology of Anuran Larvae. Chicago and London (pp. 170–188). Chicago University Press.
Arthroleptis mossoensis (Laurent, 1954)	ARTHROLEPTIDAE		Direct Developer		Thibaudeau G & Altig R. 1999. Endotrophic anurans, development and evolution. In McDiarmid RW & Altig R (Eds.), Tadpoles, the Biology of Anuran Larvae. Chicago and London (pp. 170–188). Chicago University Press.
Arthroleptis nguruensis Poynton, Menegon, and Loader, 2009	ARTHROLEPTIDAE		Direct Developer		Thibaudeau G & Altig R. 1999. Endotrophic anurans, development and evolution. In McDiarmid RW & Altig R (Eds.), Tadpoles, the Biology of Anuran Larvae. Chicago and London (pp. 170–188). Chicago University Press.
Arthroleptis nikeae Poynton, 2003	ARTHROLEPTIDAE		Direct Developer		Thibaudeau G & Altig R. 1999. Endotrophic anurans, development and evolution. In McDiarmid RW & Altig R (Eds.), Tadpoles, the Biology of Anuran Larvae. Chicago and London (pp. 170–188). Chicago University Press.
Arthroleptis nimbaensis Angel, 1950	ARTHROLEPTIDAE		Direct Developer		Thibaudeau G & Altig R. 1999. Endotrophic anurans, development and evolution. In McDiarmid RW & Altig R (Eds.), Tadpoles, the Biology of Anuran Larvae. Chicago and London (pp. 170–188). Chicago University Press.
Arthroleptis nlonakoensis (Plath, Herrmann, and Böhme, 2006)	ARTHROLEPTIDAE		Direct Developer		Thibaudeau G & Altig R. 1999. Endotrophic anurans, development and evolution. In McDiarmid RW & Altig R (Eds.), Tadpoles, the Biology of Anuran Larvae. Chicago and London (pp. 170–188). Chicago University Press.
Arthroleptis palava Blackburn, Gvoždík, and Leaché, 2010	ARTHROLEPTIDAE		Direct Developer		Thibaudeau G & Altig R. 1999. Endotrophic anurans, development and evolution. In McDiarmid RW & Altig R (Eds.), Tadpoles, the Biology of Anuran Larvae. Chicago and London (pp. 170–188). Chicago University Press.
Arthroleptis perreti Blackburn, Gonwouo, Ernst, and Rödel, 2009	ARTHROLEPTIDAE		Direct Developer		Thibaudeau G & Altig R. 1999. Endotrophic anurans, development and evolution. In McDiarmid RW & Altig R (Eds.), Tadpoles, the Biology of Anuran Larvae. Chicago and London (pp. 170–188). Chicago University Press.
Arthroleptis phrynoides (Laurent, 1976)	ARTHROLEPTIDAE		Direct Developer		Thibaudeau G & Altig R. 1999. Endotrophic anurans, development and evolution. In McDiarmid RW & Altig R (Eds.), Tadpoles, the Biology of Anuran Larvae. Chicago and London (pp. 170–188). Chicago University Press.
Arthroleptis poecilonotus Peters, 1863	ARTHROLEPTIDAE	1	Direct Developer	Schweiger S, Naumann B, Larson JD, Mockel L & Müller H. 2017. Direct development in African squeaker frogs (Anura: Arthroleptidae: Arthroleptis) reveals a mosiac of derived and plesiomorphic characters. Organisms Diversity & Evolution 17: 693–707.	Thibaudeau G & Altig R. 1999. Endotrophic anurans, development and evolution. In McDiarmid RW & Altig R (Eds.), Tadpoles, the Biology of Anuran Larvae. Chicago and London (pp. 170–188). Chicago University Press.
Arthroleptis pyrrhoscelis Laurent, 1952	ARTHROLEPTIDAE		Direct Developer		Thibaudeau G & Altig R. 1999. Endotrophic anurans, development and evolution. In McDiarmid RW & Altig R (Eds.), Tadpoles, the Biology of Anuran Larvae. Chicago and London (pp. 170–188). Chicago University Press.
Arthroleptis reichei Nieden, 1911	ARTHROLEPTIDAE		Direct Developer		Thibaudeau G & Altig R. 1999. Endotrophic anurans, development and evolution. In McDiarmid RW & Altig R (Eds.), Tadpoles, the Biology of Anuran Larvae. Chicago and London (pp. 170–188). Chicago University Press.
Arthroleptis schubotzi Nieden, 1911	ARTHROLEPTIDAE		Direct Developer		Thibaudeau G & Altig R. 1999. Endotrophic anurans, development and evolution. In McDiarmid RW & Altig R (Eds.), Tadpoles, the Biology of Anuran Larvae. Chicago and London (pp. 170–188). Chicago University Press.
Arthroleptis spinalis Boulenger, 1919	ARTHROLEPTIDAE		Direct Developer		Thibaudeau G & Altig R. 1999. Endotrophic anurans, development and evolution. In McDiarmid RW & Altig R (Eds.), Tadpoles, the Biology of Anuran Larvae. Chicago and London (pp. 170–188). Chicago University Press.
Arthroleptis stenodactylus Pfeffer, 1893	ARTHROLEPTIDAE		Direct Developer		Thibaudeau G & Altig R. 1999. Endotrophic anurans, development and evolution. In McDiarmid RW & Altig R (Eds.), Tadpoles, the Biology of Anuran Larvae. Chicago and London (pp. 170–188). Chicago University Press.
Arthroleptis stridens (Pickersgill, 2007)	ARTHROLEPTIDAE		Direct Developer		Thibaudeau G & Altig R. 1999. Endotrophic anurans, development and evolution. In McDiarmid RW & Altig R (Eds.), Tadpoles, the Biology of Anuran Larvae. Chicago and London (pp. 170–188). Chicago University Press.
Arthroleptis sylvaticus (Laurent, 1954)	ARTHROLEPTIDAE		Direct Developer		Thibaudeau G & Altig R. 1999. Endotrophic anurans, development and evolution. In McDiarmid RW & Altig R (Eds.), Tadpoles, the Biology of Anuran Larvae. Chicago and London (pp. 170–188). Chicago University Press.
Arthroleptis taeniatus Boulenger, 1906	ARTHROLEPTIDAE		Direct Developer		Thibaudeau G & Altig R. 1999. Endotrophic anurans, development and evolution. In McDiarmid RW & Altig R (Eds.), Tadpoles, the Biology of Anuran Larvae. Chicago and London (pp. 170–188). Chicago University Press.
Arthroleptis tanneri Grandison, 1983	ARTHROLEPTIDAE		Direct Developer		Thibaudeau G & Altig R. 1999. Endotrophic anurans, development and evolution. In McDiarmid RW & Altig R (Eds.), Tadpoles, the Biology of Anuran Larvae. Chicago and London (pp. 170–188). Chicago University Press.
Arthroleptis troglodytes Poynton, 1963	ARTHROLEPTIDAE		Direct Developer		Thibaudeau G & Altig R. 1999. Endotrophic anurans, development and evolution. In McDiarmid RW & Altig R (Eds.), Tadpoles, the Biology of Anuran Larvae. Chicago and London (pp. 170–188). Chicago University Press.
Arthroleptis tuberosus Andersson, 1905	ARTHROLEPTIDAE		Direct Developer		Thibaudeau G & Altig R. 1999. Endotrophic anurans, development and evolution. In McDiarmid RW & Altig R (Eds.), Tadpoles, the Biology of Anuran Larvae. Chicago and London (pp. 170–188). Chicago University Press.
Arthroleptis variabilis Matschie, 1893	ARTHROLEPTIDAE		Direct Developer		Thibaudeau G & Altig R. 1999. Endotrophic anurans, development and evolution. In McDiarmid RW & Altig R (Eds.), Tadpoles, the Biology of Anuran Larvae. Chicago and London (pp. 170–188). Chicago University Press.
Arthroleptis vercammeni (Laurent, 1954)	ARTHROLEPTIDAE		Direct Developer		Thibaudeau G & Altig R. 1999. Endotrophic anurans, development and evolution. In McDiarmid RW & Altig R (Eds.), Tadpoles, the Biology of Anuran Larvae. Chicago and London (pp. 170–188). Chicago University Press.
Arthroleptis wageri FitzSimons, 1930	ARTHROLEPTIDAE		Direct Developer		Thibaudeau G & Altig R. 1999. Endotrophic anurans, development and evolution. In McDiarmid RW & Altig R (Eds.), Tadpoles, the Biology of Anuran Larvae. Chicago and London (pp. 170–188). Chicago University Press.
Arthroleptis wahlbergii Smith, 1849	ARTHROLEPTIDAE	1	Direct Developer	Schweiger S, Naumann B, Larson JD, Mockel L & Müller H. 2017. Direct development in African squeaker frogs (Anura: Arthroleptidae: Arthroleptis) reveals a mosiac of derived and plesiomorphic characters. Organisms Diversity & Evolution 17: 693–707.	Thibaudeau G & Altig R. 1999. Endotrophic anurans, development and evolution. In McDiarmid RW & Altig R (Eds.), Tadpoles, the Biology of Anuran Larvae. Chicago and London (pp. 170–188). Chicago University Press.
Arthroleptis xenochirus Boulenger, 1905	ARTHROLEPTIDAE		Direct Developer		Thibaudeau G & Altig R. 1999. Endotrophic anurans, development and evolution. In McDiarmid RW & Altig R (Eds.), Tadpoles, the Biology of Anuran Larvae. Chicago and London (pp. 170–188). Chicago University Press.
Arthroleptis xenodactyloides Hewitt, 1933	ARTHROLEPTIDAE	1	Direct Developer	Schweiger S, Naumann B, Larson JD, Mockel L & Müller H. 2017. Direct development in African squeaker frogs (Anura: Arthroleptidae: Arthroleptis) reveals a mosiac of derived and plesiomorphic characters. Organisms Diversity & Evolution 17: 693–707.	Thibaudeau G & Altig R. 1999. Endotrophic anurans, development and evolution. In McDiarmid RW & Altig R (Eds.), Tadpoles, the Biology of Anuran Larvae. Chicago and London (pp. 170–188). Chicago University Press.
Arthroleptis xenodactylus Boulenger, 1909	ARTHROLEPTIDAE		Direct Developer		Thibaudeau G & Altig R. 1999. Endotrophic anurans, development and evolution. In McDiarmid RW & Altig R (Eds.), Tadpoles, the Biology of Anuran Larvae. Chicago and London (pp. 170–188). Chicago University Press.
Arthroleptis zimmeri (Ahl, 1925)	ARTHROLEPTIDAE		Direct Developer		Thibaudeau G & Altig R. 1999. Endotrophic anurans, development and evolution. In McDiarmid RW & Altig R (Eds.), Tadpoles, the Biology of Anuran Larvae. Chicago and London (pp. 170–188). Chicago University Press.
Astylosternus batesi (Boulenger, 1900)	ARTHROLEPTIDAE	1	Lentic-Lotic	Channing A, Rodel MO & Channing J. 2012. Tadpoles of Africa. The biology and identification of all known tadpoles in sub-Saharan Africa Edition Chimaira, Frankfurt.
Astylosternus diadematus Werner, 1898	ARTHROLEPTIDAE	1	Lentic-Lotic	Channing A, Rodel MO & Channing J. 2012. Tadpoles of Africa. The biology and identification of all known tadpoles in sub-Saharan Africa Edition Chimaira, Frankfurt.
Astylosternus fallax Amiet, 1978	ARTHROLEPTIDAE	1	Lentic-Lotic	Griesbaum F, Hirschfeld M, Barej MJ, Schmitz A, Rohrmoser M, Dahmen M, Muhlberger F, Liedtle HC, Gonwouo NL, Doumbia J & Rödel MO. 2019. Tadpoles of three western African frog genera: Astylosternus Werner, 1898, Nyctibates Boulenger, 1904, and Scotobleps Boulenger, 1900 (Amphibia, Anura, Arthroleptidae). Zoosytematics and Ecology 95: 135–160.
Astylosternus laticephalus Rödel, Hillers, Leaché, Kouamé, Ofori-Boateng, Diaz, and Sandberger, 2012	ARTHROLEPTIDAE	1	Lentic-Lotic	Channing A, Rodel MO & Channing J. 2012. Tadpoles of Africa. The biology and identification of all known tadpoles in sub-Saharan Africa Edition Chimaira, Frankfurt.
Astylosternus laurenti Amiet, 1978	ARTHROLEPTIDAE	1	Lentic-Lotic	Griesbaum F, Hirschfeld M, Barej MJ, Schmitz A, Rohrmoser M, Dahmen M, Muhlberger F, Liedtle HC, Gonwouo NL, Doumbia J & Rödel MO. 2019. Tadpoles of three western African frog genera: Astylosternus Werner, 1898, Nyctibates Boulenger, 1904, and Scotobleps Boulenger, 1900 (Amphibia, Anura, Arthroleptidae). Zoosytematics and Ecology 95: 135–160.
Astylosternus montanus Amiet, 1978	ARTHROLEPTIDAE	1	Lentic-Lotic	Griesbaum F, Hirschfeld M, Barej MJ, Schmitz A, Rohrmoser M, Dahmen M, Muhlberger F, Liedtle HC, Gonwouo NL, Doumbia J & Rödel MO. 2019. Tadpoles of three western African frog genera: Astylosternus Werner, 1898, Nyctibates Boulenger, 1904, and Scotobleps Boulenger, 1900 (Amphibia, Anura, Arthroleptidae). Zoosytematics and Ecology 95: 135–160.
Astylosternus nganhanus Amiet, 1978	ARTHROLEPTIDAE	1	Lentic-Lotic	Griesbaum F, Hirschfeld M, Barej MJ, Schmitz A, Rohrmoser M, Dahmen M, Muhlberger F, Liedtle HC, Gonwouo NL, Doumbia J & Rödel MO. 2019. Tadpoles of three western African frog genera: Astylosternus Werner, 1898, Nyctibates Boulenger, 1904, and Scotobleps Boulenger, 1900 (Amphibia, Anura, Arthroleptidae). Zoosytematics and Ecology 95: 135–160.
Astylosternus occidentalis Parker, 1931	ARTHROLEPTIDAE	1	Lentic-Lotic	Channing A, Rodel MO & Channing J. 2012. Tadpoles of Africa. The biology and identification of all known tadpoles in sub-Saharan Africa Edition Chimaira, Frankfurt.
Astylosternus perreti Amiet, 1978	ARTHROLEPTIDAE	1	Lentic-Lotic	Griesbaum F, Hirschfeld M, Barej MJ, Schmitz A, Rohrmoser M, Dahmen M, Muhlberger F, Liedtle HC, Gonwouo NL, Doumbia J & Rödel MO. 2019. Tadpoles of three western African frog genera: Astylosternus Werner, 1898, Nyctibates Boulenger, 1904, and Scotobleps Boulenger, 1900 (Amphibia, Anura, Arthroleptidae). Zoosytematics and Ecology 95: 135–160.
Astylosternus ranoides Amiet, 1978	ARTHROLEPTIDAE	1	Lentic-Lotic	Griesbaum F, Hirschfeld M, Barej MJ, Schmitz A, Rohrmoser M, Dahmen M, Muhlberger F, Liedtle HC, Gonwouo NL, Doumbia J & Rödel MO. 2019. Tadpoles of three western African frog genera: Astylosternus Werner, 1898, Nyctibates Boulenger, 1904, and Scotobleps Boulenger, 1900 (Amphibia, Anura, Arthroleptidae). Zoosytematics and Ecology 95: 135–160.
Astylosternus rheophilus Amiet, 1978	ARTHROLEPTIDAE	1	Lentic-Lotic	Channing A, Rodel MO & Channing J. 2012. Tadpoles of Africa. The biology and identification of all known tadpoles in sub-Saharan Africa Edition Chimaira, Frankfurt.
Astylosternus robustus (Boulenger, 1900)	ARTHROLEPTIDAE	1	Specialized Lotic	Channing A, Rodel MO & Channing J. 2012. Tadpoles of Africa. The biology and identification of all known tadpoles in sub-Saharan Africa Edition Chimaira, Frankfurt.
Astylosternus schioetzi Amiet, 1978	ARTHROLEPTIDAE
Cardioglossa alsco Herrmann, Herrmann, Schmitz, and Böhme, 2004	ARTHROLEPTIDAE
Cardioglossa annulata Hirschfeld, Blackburn, Burger, Zassi-Boulou, and Rödel, 2015	ARTHROLEPTIDAE
Cardioglossa congolia Hirschfeld, Blackburn, Greenbaum, and Rödel, 2015	ARTHROLEPTIDAE
Cardioglossa cyaneospila Laurent, 1950	ARTHROLEPTIDAE
Cardioglossa elegans Boulenger, 1906	ARTHROLEPTIDAE
Cardioglossa escalerae Boulenger, 1903	ARTHROLEPTIDAE
Cardioglossa gracilis Boulenger, 1900	ARTHROLEPTIDAE
Cardioglossa gratiosa Amiet, 1972	ARTHROLEPTIDAE
Cardioglossa inornata Laurent, 1952	ARTHROLEPTIDAE
Cardioglossa leucomystax (Boulenger, 1903)	ARTHROLEPTIDAE	1	Fossorial	Channing A, Rodel MO & Channing J. 2012. Tadpoles of Africa. The biology and identification of all known tadpoles in sub-Saharan Africa Edition Chimaira, Frankfurt.
Cardioglossa melanogaster Amiet, 1972	ARTHROLEPTIDAE	1	Fossorial	Channing A, Rodel MO & Channing J. 2012. Tadpoles of Africa. The biology and identification of all known tadpoles in sub-Saharan Africa Edition Chimaira, Frankfurt.
Cardioglossa nigromaculata Nieden, 1908	ARTHROLEPTIDAE
Cardioglossa occidentalis Blackburn, Kosuch, Schmitz, Burger, Wagner, Gonwouo, Hillers, and Rödel, 2008	ARTHROLEPTIDAE	1	Fossorial	Channing A, Rodel MO & Channing J. 2012. Tadpoles of Africa. The biology and identification of all known tadpoles in sub-Saharan Africa Edition Chimaira, Frankfurt.
Cardioglossa oreas Amiet, 1972	ARTHROLEPTIDAE	1	Fossorial	Channing A, Rodel MO & Channing J. 2012. Tadpoles of Africa. The biology and identification of all known tadpoles in sub-Saharan Africa Edition Chimaira, Frankfurt.
Cardioglossa pulchra Schiøtz, 1963	ARTHROLEPTIDAE	1	Fossorial	Hirschfeld M, Barej MF, Gonwouo NL & Rodel MO. 2012. Tadpole descriptions of three Cardioglossa species from southwestern Cameroon (Amphibia: Anura: Arthroleptidae). Salamandra 48: 147–156.
Cardioglossa schioetzi Amiet, 1982	ARTHROLEPTIDAE	1	Fossorial	Channing A, Rodel MO & Channing J. 2012. Tadpoles of Africa. The biology and identification of all known tadpoles in sub-Saharan Africa Edition Chimaira, Frankfurt.
Cardioglossa trifasciata Amiet, 1972	ARTHROLEPTIDAE
Cardioglossa venusta Amiet, 1972	ARTHROLEPTIDAE
Leptodactylodon albiventris (Boulenger, 1905)	ARTHROLEPTIDAE
Leptodactylodon axillaris Amiet, 1971	ARTHROLEPTIDAE	1	Lentic-Lotic	Channing A, Rodel MO & Channing J. 2012. Tadpoles of Africa. The biology and identification of all known tadpoles in sub-Saharan Africa Edition Chimaira, Frankfurt.
Leptodactylodon bicolor Amiet, 1971	ARTHROLEPTIDAE	1	Lentic-Lotic	Channing A, Rodel MO & Channing J. 2012. Tadpoles of Africa. The biology and identification of all known tadpoles in sub-Saharan Africa Edition Chimaira, Frankfurt.
Leptodactylodon blanci Ohler, 1999	ARTHROLEPTIDAE
Leptodactylodon boulengeri Nieden, 1910	ARTHROLEPTIDAE	1	Lentic-Lotic	Mapouyat L, Hirschfeld M, Rödel MO, Liedtke HC, Loader SP, Gonwouo N, Dahmen M, Doherty-Bone TM & Barej MF. 2014. The tadpoles of nine Cameroonian Leptodactylodon species (Amphibia, Anura, Arthroleptidae). Zootaxa 3765: 29–53.
Leptodactylodon bueanus Amiet, 1981	ARTHROLEPTIDAE
Leptodactylodon erythrogaster Amiet, 1971	ARTHROLEPTIDAE	1	Lentic-Lotic	Mapouyat L, Hirschfeld M, Rödel MO, Liedtke HC, Loader SP, Gonwouo N, Dahmen M, Doherty-Bone TM & Barej MF. 2014. The tadpoles of nine Cameroonian Leptodactylodon species (Amphibia, Anura, Arthroleptidae). Zootaxa 3765: 29–53.
Leptodactylodon mertensi Perret, 1959	ARTHROLEPTIDAE	1	Lentic-Lotic	Channing A, Rodel MO & Channing J. 2012. Tadpoles of Africa. The biology and identification of all known tadpoles in sub-Saharan Africa Edition Chimaira, Frankfurt.
Leptodactylodon ornatus Amiet, 1971	ARTHROLEPTIDAE	1	Lentic-Lotic	Mapouyat L, Hirschfeld M, Rödel MO, Liedtke HC, Loader SP, Gonwouo N, Dahmen M, Doherty-Bone TM & Barej MF. 2014. The tadpoles of nine Cameroonian Leptodactylodon species (Amphibia, Anura, Arthroleptidae). Zootaxa 3765: 29–53.
Leptodactylodon ovatus Andersson, 1903	ARTHROLEPTIDAE	1	Lentic-Lotic	Channing A, Rodel MO & Channing J. 2012. Tadpoles of Africa. The biology and identification of all known tadpoles in sub-Saharan Africa Edition Chimaira, Frankfurt.
Leptodactylodon perreti Amiet, 1971	ARTHROLEPTIDAE	1	Lentic-Lotic	Channing A, Rodel MO & Channing J. 2012. Tadpoles of Africa. The biology and identification of all known tadpoles in sub-Saharan Africa Edition Chimaira, Frankfurt.
Leptodactylodon polyacanthus Amiet, 1971	ARTHROLEPTIDAE	1	Lentic-Lotic	Mapouyat L, Hirschfeld M, Rödel MO, Liedtke HC, Loader SP, Gonwouo N, Dahmen M, Doherty-Bone TM & Barej MF. 2014. The tadpoles of nine Cameroonian Leptodactylodon species (Amphibia, Anura, Arthroleptidae). Zootaxa 3765: 29–53.
Leptodactylodon stevarti Rödel and Pauwels, 2003	ARTHROLEPTIDAE
Leptodactylodon ventrimarmoratus (Boulenger, 1904)	ARTHROLEPTIDAE	1	Lentic-Lotic	Channing A, Rodel MO & Channing J. 2012. Tadpoles of Africa. The biology and identification of all known tadpoles in sub-Saharan Africa Edition Chimaira, Frankfurt.
Leptodactylodon wildi Amiet and Dowsett-Lemaire, 2000	ARTHROLEPTIDAE
Leptopelis anchietae (Bocage, 1873)	ARTHROLEPTIDAE	1	Lentic-Lotic	Channing A, Rodel MO & Channing J. 2012. Tadpoles of Africa. The biology and identification of all known tadpoles in sub-Saharan Africa Edition Chimaira, Frankfurt.
Leptopelis anebos Portillo and Greenbaum, 2014	ARTHROLEPTIDAE
Leptopelis argenteus (Pfeffer, 1893)	ARTHROLEPTIDAE	1	Lentic-Lotic	Channing A & Howell KM. 2006. Amphibians of East Africa Cornell University Press, Ithaca
Leptopelis aubryi (Duméril, 1856)	ARTHROLEPTIDAE	1	Lentic-Lotic	Channing A, Rodel MO & Channing J. 2012. Tadpoles of Africa. The biology and identification of all known tadpoles in sub-Saharan Africa Edition Chimaira, Frankfurt.
Leptopelis aubryioides (Andersson, 1907)	ARTHROLEPTIDAE	1	Lentic-Lotic	Barej MF, Pfalzgraff T, Hirschfeld M, Liedtke C, Penner J, Gonwouo NL, Dahmen M, Grözinger F, Schmitz A & Rödel MO. 2015. The tadpoles of eigth West and Central African Leptopelis species (Amphibia: Anura: Arthroleptidae). Amphibian & Reptile Conservation 9: 58–84.
Leptopelis bequaerti Loveridge, 1941	ARTHROLEPTIDAE
Leptopelis bocagii (Günther, 1865)	ARTHROLEPTIDAE	1	Lentic-Lotic	Van Dijk DE. 1966. Systematic and field keys to the families, genera and described species of southern African anuran tadpoles. Annals of the Natal Museum 18: 231–286.
Leptopelis boulengeri (Werner, 1898)	ARTHROLEPTIDAE	1	Lentic-Lotic	Barej MF, Pfalzgraff T, Hirschfeld M, Liedtke C, Penner J, Gonwouo NL, Dahmen M, Grözinger F, Schmitz A & Rödel MO. 2015. The tadpoles of eigth West and Central African Leptopelis species (Amphibia: Anura: Arthroleptidae). Amphibian & Reptile Conservation 9: 58–84.
Leptopelis brevirostris (Werner, 1898)	ARTHROLEPTIDAE
Leptopelis broadleyi (Poynton, 1985)	ARTHROLEPTIDAE
Leptopelis bufonides Schiøtz, 1967	ARTHROLEPTIDAE
Leptopelis calcaratus (Boulenger, 1906)	ARTHROLEPTIDAE	1	Lentic-Lotic	Barej MF, Pfalzgraff T, Hirschfeld M, Liedtke C, Penner J, Gonwouo NL, Dahmen M, Grözinger F, Schmitz A & Rödel MO. 2015. The tadpoles of eigth West and Central African Leptopelis species (Amphibia: Anura: Arthroleptidae). Amphibian & Reptile Conservation 9: 58–84.
Leptopelis christyi (Boulenger, 1912)	ARTHROLEPTIDAE
Leptopelis concolor Ahl, 1929	ARTHROLEPTIDAE	1	Lentic-Lotic	Wager VA. 1965. The frogs of South Africa Purnell and Sons, Cape Town.
Leptopelis cynnamomeus (Bocage, 1893)	ARTHROLEPTIDAE	1	Lentic-Lotic	Schiøtz A. 1999. Treefrogs of Africa. Frankfurt am Main, Germany: Edition Chimaira.
Leptopelis diffidens Tiutenko and Zinenko, 2021	ARTHROLEPTIDAE
Leptopelis fenestratus Laurent, 1972	ARTHROLEPTIDAE
Leptopelis fiziensis Laurent, 1973	ARTHROLEPTIDAE
Leptopelis flavomaculatus (Günther, 1864)	ARTHROLEPTIDAE	1	Lentic-Lotic	Du Preez L & Carruthers V. 2009. A complete guide to the frogs of southern Africa. Struik Nature, Cape Town.
Leptopelis gramineus (Boulenger, 1898)	ARTHROLEPTIDAE	1	Lentic-Lotic	Channing A, Rodel MO & Channing J. 2012. Tadpoles of Africa. The biology and identification of all known tadpoles in sub-Saharan Africa Edition Chimaira, Frankfurt.
Leptopelis grandiceps Ahl, 1929	ARTHROLEPTIDAE	1	Lentic-Lotic	Channing A, Rodel MO & Channing J. 2012. Tadpoles of Africa. The biology and identification of all known tadpoles in sub-Saharan Africa Edition Chimaira, Frankfurt.
Leptopelis jordani Parker, 1936	ARTHROLEPTIDAE
Leptopelis karissimbensis Ahl, 1929	ARTHROLEPTIDAE	1	Lentic-Lotic	Channing A, Rodel MO & Channing J. 2012. Tadpoles of Africa. The biology and identification of all known tadpoles in sub-Saharan Africa Edition Chimaira, Frankfurt.
Leptopelis kivuensis Ahl, 1929	ARTHROLEPTIDAE	1	Lentic-Lotic	Channing A, Rodel MO & Channing J. 2012. Tadpoles of Africa. The biology and identification of all known tadpoles in sub-Saharan Africa Edition Chimaira, Frankfurt.
Leptopelis lebeaui (De Witte, 1933)	ARTHROLEPTIDAE
Leptopelis mackayi Köhler, Bwong, Schick, Veith, and Lötters, 2006	ARTHROLEPTIDAE	1	Lentic-Lotic	Channing A, Rodel MO & Channing J. 2012. Tadpoles of Africa. The biology and identification of all known tadpoles in sub-Saharan Africa Edition Chimaira, Frankfurt.
Leptopelis macrotis Schiøtz, 1967	ARTHROLEPTIDAE
Leptopelis marginatus (Bocage, 1895)	ARTHROLEPTIDAE
Leptopelis millsoni (Boulenger, 1895)	ARTHROLEPTIDAE	1	Lentic-Lotic	Barej MF, Pfalzgraff T, Hirschfeld M, Liedtke C, Penner J, Gonwouo NL, Dahmen M, Grözinger F, Schmitz A & Rödel MO. 2015. The tadpoles of eigth West and Central African Leptopelis species (Amphibia: Anura: Arthroleptidae). Amphibian & Reptile Conservation 9: 58–84.
Leptopelis modestus (Werner, 1898)	ARTHROLEPTIDAE	1	Lentic-Lotic	Barej MF, Pfalzgraff T, Hirschfeld M, Liedtke C, Penner J, Gonwouo NL, Dahmen M, Grözinger F, Schmitz A & Rödel MO. 2015. The tadpoles of eigth West and Central African Leptopelis species (Amphibia: Anura: Arthroleptidae). Amphibian & Reptile Conservation 9: 58–84.
Leptopelis montanus Tiutenko and Zinenko, 2021	ARTHROLEPTIDAE
Leptopelis mossambicus Poynton, 1985	ARTHROLEPTIDAE	1	Lentic-Lotic	Channing A, Rodel MO & Channing J. 2012. Tadpoles of Africa. The biology and identification of all known tadpoles in sub-Saharan Africa Edition Chimaira, Frankfurt.
Leptopelis mtoewaate Portillo and Greenbaum, 2014	ARTHROLEPTIDAE	1	Lentic-Lotic	Portillo F & Greenbaum E. 2014. A new species of the Leptopelis modestus complex (Anura: Arthroleptidae) from the Albertine Rift of central Africa. Journal of Herpetology 48: 394–406.
Leptopelis natalensis (Smith, 1849)	ARTHROLEPTIDAE	1	Lentic-Lotic	Channing A, Rodel MO & Channing J. 2012. Tadpoles of Africa. The biology and identification of all known tadpoles in sub-Saharan Africa Edition Chimaira, Frankfurt.
Leptopelis nordequatorialis Perret, 1966	ARTHROLEPTIDAE	1	Lentic-Lotic	Channing A, Rodel MO & Channing J. 2012. Tadpoles of Africa. The biology and identification of all known tadpoles in sub-Saharan Africa Edition Chimaira, Frankfurt.
Leptopelis notatus (Peters, 1875)	ARTHROLEPTIDAE	1	Lentic-Lotic	Channing A, Rodel MO & Channing J. 2012. Tadpoles of Africa. The biology and identification of all known tadpoles in sub-Saharan Africa Edition Chimaira, Frankfurt.
Leptopelis occidentalis Schiøtz, 1967	ARTHROLEPTIDAE
Leptopelis ocellatus (Mocquard, 1902)	ARTHROLEPTIDAE	1	Lentic-Lotic	Channing A, Rodel MO & Channing J. 2012. Tadpoles of Africa. The biology and identification of all known tadpoles in sub-Saharan Africa Edition Chimaira, Frankfurt.
Leptopelis oryi Inger, 1968	ARTHROLEPTIDAE	1	Lentic-Lotic	Inger RF. 1968. Amphibia. Exploration du Parc National de la Garamba 52: 1–190.
Leptopelis palmatus (Peters, 1868)	ARTHROLEPTIDAE
Leptopelis parbocagii Poynton and Broadley, 1987	ARTHROLEPTIDAE
Leptopelis parkeri Barbour and Loveridge, 1928	ARTHROLEPTIDAE
Leptopelis parvus Schmidt and Inger, 1959	ARTHROLEPTIDAE
Leptopelis ragazzii (Boulenger, 1896)	ARTHROLEPTIDAE	1	Lentic-Lotic	Tiutenko A & Zinenko O. 2019. Tadpole of Leptopelis ragazzii (Boulenger, 1896), Shoa Forest tree frog (Anura: Arhtroleptidae). Herpetozoa 32: 51–55.
Leptopelis rufus Reichenow, 1874	ARTHROLEPTIDAE	1	Lentic-Lotic	Barej MF, Pfalzgraff T, Hirschfeld M, Liedtke C, Penner J, Gonwouo NL, Dahmen M, Grözinger F, Schmitz A & Rödel MO. 2015. The tadpoles of eigth West and Central African Leptopelis species (Amphibia: Anura: Arthroleptidae). Amphibian & Reptile Conservation 9: 58–84.
Leptopelis spiritusnoctis Rödel, 2007	ARTHROLEPTIDAE	1	Lentic-Lotic	Barej MF, Pfalzgraff T, Hirschfeld M, Liedtke C, Penner J, Gonwouo NL, Dahmen M, Grözinger F, Schmitz A & Rödel MO. 2015. The tadpoles of eigth West and Central African Leptopelis species (Amphibia: Anura: Arthroleptidae). Amphibian & Reptile Conservation 9: 58–84.
Leptopelis susanae Largen, 1977	ARTHROLEPTIDAE
Leptopelis uluguruensis Barbour and Loveridge, 1928	ARTHROLEPTIDAE
Leptopelis vannutellii (Boulenger, 1898)	ARTHROLEPTIDAE	1	Lentic-Lotic	Channing A, Rodel MO & Channing J. 2012. Tadpoles of Africa. The biology and identification of all known tadpoles in sub-Saharan Africa Edition Chimaira, Frankfurt.
Leptopelis vermiculatus (Boulenger, 1909)	ARTHROLEPTIDAE	1	Lentic-Lotic	Channing A, Rodel MO & Channing J. 2012. Tadpoles of Africa. The biology and identification of all known tadpoles in sub-Saharan Africa Edition Chimaira, Frankfurt.
Leptopelis viridis (Günther, 1869)	ARTHROLEPTIDAE	1	Lentic-Lotic	Channing A, Rodel MO & Channing J. 2012. Tadpoles of Africa. The biology and identification of all known tadpoles in sub-Saharan Africa Edition Chimaira, Frankfurt.
Leptopelis xenodactylus Poynton, 1963	ARTHROLEPTIDAE	1	Lentic-Lotic	Channing A, Rodel MO & Channing J. 2012. Tadpoles of Africa. The biology and identification of all known tadpoles in sub-Saharan Africa Edition Chimaira, Frankfurt.
Leptopelis yaldeni Largen, 1977	ARTHROLEPTIDAE	1	Lentic-Lotic	Tiutenko A & Zinenko O. 2019. Tadpole of Leptopelis ragazzii (Boulenger, 1896), Shoa Forest tree frog (Anura: Arhtroleptidae). Herpetozoa 32: 51–55.
Leptopelis zebra Amiet, 2001	ARTHROLEPTIDAE
Nyctibates corrugatus Boulenger, 1904	ARTHROLEPTIDAE	1	Lentic-Lotic	Channing A, Rodel MO & Channing J. 2012. Tadpoles of Africa. The biology and identification of all known tadpoles in sub-Saharan Africa Edition Chimaira, Frankfurt.
Scotobleps gabonicus Boulenger, 1900	ARTHROLEPTIDAE	1	Lentic-Lotic	Griesbaum F, Hirschfeld M, Barej MJ, Schmitz A, Rohrmoser M, Dahmen M, Muhlberger F, Liedtle HC, Gonwouo NL, Doumbia J & Rödel MO. 2019. Tadpoles of three western African frog genera: Astylosternus Werner, 1898, Nyctibates Boulenger, 1904, and Scotobleps Boulenger, 1900 (Amphibia, Anura, Arthroleptidae). Zoosytematics and Ecology 95: 135–160.
Ascaphus montanus Mittleman and Myers, 1949	ASCAPHIDAE	1	Specialized Lotic	Altig R & McDiarmid RW. 2015. Handbook of larval amphibians of the United States and Canada. Cornell University Press, Ithaca, NY.
Ascaphus truei Stejneger, 1899	ASCAPHIDAE	1	Specialized Lotic	Altig R. 1970. A key to the tadpoles of the continental United States and Canada. Herpetologica 26: 180–207.
Atelognathus nitoi (Barrio, 1973)	BATRACHYLIDAE	1	Lentic-Lotic	Basso NG & Ubeda CA. 1997. The tadpole of Atelognathus nitoi (Leptodactylidae, Telmatobiinae). Alytes 15: 121–126.
Atelognathus patagonicus (Gallardo, 1962)	BATRACHYLIDAE	1	Lentic-Lotic	Cei JM. 1980. Amphibians of Argentina. Monitore Zoologico Italiano Monografía 2: 1–609.
Atelognathus praebasalticus (Cei and Roig, 1968)	BATRACHYLIDAE
Atelognathus reverberii (Cei, 1969)	BATRACHYLIDAE	1	Lentic-Lotic	Cei JM. 1980. Amphibians of Argentina. Monitore Zoologico Italiano Monografía 2: 1–609.
Atelognathus solitarius (Cei, 1970)	BATRACHYLIDAE
Batrachyla antartandica Barrio, 1967	BATRACHYLIDAE	1	Lentic-Lotic	Cei JM. 1980. Amphibians of Argentina. Monitore Zoologico Italiano Monografía 2: 1–609.		some populations in phytotelmata (Rabanal et al. 2021)
Batrachyla fitzroya Basso, 1994	BATRACHYLIDAE
Batrachyla leptopus Bell, 1843	BATRACHYLIDAE	1	Lentic-Lotic	Cei JM. 1980. Amphibians of Argentina. Monitore Zoologico Italiano Monografía 2: 1–609.
Batrachyla nibaldoi Formas, 1997	BATRACHYLIDAE
Batrachyla taeniata (Girard, 1855)	BATRACHYLIDAE	1	Lentic-Lotic	Cei JM. 1980. Amphibians of Argentina. Monitore Zoologico Italiano Monografía 2: 1–609.
Chaltenobatrachus grandisonae (Lynch, 1975)	BATRACHYLIDAE	1	Lentic-Lotic	Basso NG, Ubeda CA, Bunge MM & Martinazzo LB. 2011. A new genus of neobatrachian frog from southern Patagonian forests, Argentina and Chile. Zootaxa 3002: 31–44.
Hylorina sylvatica Bell, 1843	BATRACHYLIDAE	1	Lentic-Lotic	Cárdenas-Rojas DR, Rabanal F & Formas R. 2007. The tadpole of Hylorina sylvatica (Anura: Cycloramphidae) in southern Chile. Zootaxa 1580: 51–62.
Barbourula busuangensis Taylor and Noble, 1924	BOMBINATORIDAE
Barbourula kalimantanensis Iskandar, 1978	BOMBINATORIDAE
Bombina bombina (Linnaeus, 1761)	BOMBINATORIDAE	1	Lentic-Lotic	Miaud C & Muratet J. 2018. Les Amphibiens de France Guide d’identification des oeufs et des larves. Éditions Quæ, Versailles.
Bombina fortinuptialis Hu and Wu, 1978	BOMBINATORIDAE
Bombina lichuanensis Ye and Fei, 1993	BOMBINATORIDAE
Bombina maxima (Boulenger, 1905)	BOMBINATORIDAE	1	Lentic-Lotic	Fei L, Changyuan Y & Jianping J. 2012. Colored Atlas of Chinese amphibians and their distributions. Sichuan Publishing Group.
Bombina microdeladigitora Liu, Hu, and Yang, 1960	BOMBINATORIDAE
Bombina orientalis (Boulenger, 1890)	BOMBINATORIDAE	1	Lentic-Lotic	Carr KM & Altig R. 1991. Oral disc muscles of anuran tadpoles. Journal of Morphology 208: 271–277.
Bombina variegata (Linnaeus, 1758)	BOMBINATORIDAE	1	Lentic-Lotic	Miaud C & Muratet J. 2018. Les Amphibiens de France Guide d’identification des oeufs et des larves. Éditions Quæ, Versailles.
Adelophryne adiastola Hoogmoed and Lescure, 1984	BRACHYCEPHALOIDEA		Direct Developer		Thibaudeau G & Altig R. 1999. Endotrophic anurans, development and evolution. In McDiarmid RW & Altig R (Eds.), Tadpoles, the Biology of Anuran Larvae. Chicago and London (pp. 170–188). Chicago University Press.
Adelophryne amapaensis Taucce, Costa-Campos, Haddad, and Carvalho, 2020	BRACHYCEPHALOIDEA		Direct Developer		Thibaudeau G & Altig R. 1999. Endotrophic anurans, development and evolution. In McDiarmid RW & Altig R (Eds.), Tadpoles, the Biology of Anuran Larvae. Chicago and London (pp. 170–188). Chicago University Press.
Adelophryne baturitensis Hoogmoed, Borges, and Cascon, 1994	BRACHYCEPHALOIDEA		Direct Developer		Thibaudeau G & Altig R. 1999. Endotrophic anurans, development and evolution. In McDiarmid RW & Altig R (Eds.), Tadpoles, the Biology of Anuran Larvae. Chicago and London (pp. 170–188). Chicago University Press.
Adelophryne glandulata Lourenço de Moraes, Ferreira, Fouquet, and Bastos, 2014	BRACHYCEPHALOIDEA		Direct Developer		Thibaudeau G & Altig R. 1999. Endotrophic anurans, development and evolution. In McDiarmid RW & Altig R (Eds.), Tadpoles, the Biology of Anuran Larvae. Chicago and London (pp. 170–188). Chicago University Press.
Adelophryne gutturosa Hoogmoed and Lescure, 1984	BRACHYCEPHALOIDEA		Direct Developer		Thibaudeau G & Altig R. 1999. Endotrophic anurans, development and evolution. In McDiarmid RW & Altig R (Eds.), Tadpoles, the Biology of Anuran Larvae. Chicago and London (pp. 170–188). Chicago University Press.
Adelophryne maranguapensis Hoogmoed, Borges, and Cascon, 1994	BRACHYCEPHALOIDEA	1	Direct Developer	De Lima AVP, Reis AH, Amado NG, Cassiano-Lima D, Borges-Nojosa DM, Oria RB & Abreu JG. 2016. Developmental aspects of the direct-developing frog Adelophryne maranguapensis. Genesis 54: 257–271.	Thibaudeau G & Altig R. 1999. Endotrophic anurans, development and evolution. In McDiarmid RW & Altig R (Eds.), Tadpoles, the Biology of Anuran Larvae. Chicago and London (pp. 170–188). Chicago University Press.
Adelophryne meridionalis Santana, Fonseca, Neves, and Carvalho, 2012	BRACHYCEPHALOIDEA		Direct Developer		Thibaudeau G & Altig R. 1999. Endotrophic anurans, development and evolution. In McDiarmid RW & Altig R (Eds.), Tadpoles, the Biology of Anuran Larvae. Chicago and London (pp. 170–188). Chicago University Press.
Adelophryne michelin Lourenço-de-Moraes, Dias, Mira-Mendes, Oliveira, Barth, Ruas, Vences, Solé, and Bastos, 2018	BRACHYCEPHALOIDEA		Direct Developer		Thibaudeau G & Altig R. 1999. Endotrophic anurans, development and evolution. In McDiarmid RW & Altig R (Eds.), Tadpoles, the Biology of Anuran Larvae. Chicago and London (pp. 170–188). Chicago University Press.
Adelophryne mucronata Lourenço-de-Moraes, Solé, and Toledo, 2012	BRACHYCEPHALOIDEA		Direct Developer		Thibaudeau G & Altig R. 1999. Endotrophic anurans, development and evolution. In McDiarmid RW & Altig R (Eds.), Tadpoles, the Biology of Anuran Larvae. Chicago and London (pp. 170–188). Chicago University Press.
Adelophryne nordestina Lourenço-de-Moraes, Lisboa, Drummond, Moura, Moura, Lyra, Guarnieri, Mott, Hoogmoed, and Santana, 2021	BRACHYCEPHALOIDEA		Direct Developer		Thibaudeau G & Altig R. 1999. Endotrophic anurans, development and evolution. In McDiarmid RW & Altig R (Eds.), Tadpoles, the Biology of Anuran Larvae. Chicago and London (pp. 170–188). Chicago University Press.
Adelophryne pachydactyla Hoogmoed, Borges, and Cascon, 1994	BRACHYCEPHALOIDEA		Direct Developer		Thibaudeau G & Altig R. 1999. Endotrophic anurans, development and evolution. In McDiarmid RW & Altig R (Eds.), Tadpoles, the Biology of Anuran Larvae. Chicago and London (pp. 170–188). Chicago University Press.
Adelophryne patamona MacCulloch, Lathrop, Kok, Minter, Khan, and Barrio-Amoros, 2008	BRACHYCEPHALOIDEA		Direct Developer		Thibaudeau G & Altig R. 1999. Endotrophic anurans, development and evolution. In McDiarmid RW & Altig R (Eds.), Tadpoles, the Biology of Anuran Larvae. Chicago and London (pp. 170–188). Chicago University Press.
Atopophrynus syntomopus Lynch and Ruiz-Carranza, 1982	BRACHYCEPHALOIDEA		Direct Developer		Thibaudeau G & Altig R. 1999. Endotrophic anurans, development and evolution. In McDiarmid RW & Altig R (Eds.), Tadpoles, the Biology of Anuran Larvae. Chicago and London (pp. 170–188). Chicago University Press.
Bahius bilineatus (Bokermann, 1975)	BRACHYCEPHALOIDEA		Direct Developer		Thibaudeau G & Altig R. 1999. Endotrophic anurans, development and evolution. In McDiarmid RW & Altig R (Eds.), Tadpoles, the Biology of Anuran Larvae. Chicago and London (pp. 170–188). Chicago University Press.
Barycholos pulcher (Boulenger, 1898)	BRACHYCEPHALOIDEA		Direct Developer		Thibaudeau G & Altig R. 1999. Endotrophic anurans, development and evolution. In McDiarmid RW & Altig R (Eds.), Tadpoles, the Biology of Anuran Larvae. Chicago and London (pp. 170–188). Chicago University Press.
Barycholos ternetzi (Miranda-Ribeiro, 1937)	BRACHYCEPHALOIDEA	1	Direct Developer	Caramaschi U & Pombal Jr JP. 2001. Barycholos savagei: a junior synonym of Paludicola ternetzi, with notes on development. Journal of Herpetology 35: 357–60.	Thibaudeau G & Altig R. 1999. Endotrophic anurans, development and evolution. In McDiarmid RW & Altig R (Eds.), Tadpoles, the Biology of Anuran Larvae. Chicago and London (pp. 170–188). Chicago University Press.
Brachycephalus actaeus Monteiro, Condez, Garcia, Comitti, Amaral, and Haddad, 2018	BRACHYCEPHALOIDEA		Direct Developer		Thibaudeau G & Altig R. 1999. Endotrophic anurans, development and evolution. In McDiarmid RW & Altig R (Eds.), Tadpoles, the Biology of Anuran Larvae. Chicago and London (pp. 170–188). Chicago University Press.
Brachycephalus albolineatus Bornschein, Ribeiro, Blackburn, Stanley, and Pie, 2016	BRACHYCEPHALOIDEA		Direct Developer		Thibaudeau G & Altig R. 1999. Endotrophic anurans, development and evolution. In McDiarmid RW & Altig R (Eds.), Tadpoles, the Biology of Anuran Larvae. Chicago and London (pp. 170–188). Chicago University Press.
Brachycephalus alipioi Pombal and Gasparini, 2006	BRACHYCEPHALOIDEA		Direct Developer		Thibaudeau G & Altig R. 1999. Endotrophic anurans, development and evolution. In McDiarmid RW & Altig R (Eds.), Tadpoles, the Biology of Anuran Larvae. Chicago and London (pp. 170–188). Chicago University Press.
Brachycephalus auroguttatus Ribeiro, Firkowski, Bornschein, and Pie, 2015	BRACHYCEPHALOIDEA		Direct Developer		Thibaudeau G & Altig R. 1999. Endotrophic anurans, development and evolution. In McDiarmid RW & Altig R (Eds.), Tadpoles, the Biology of Anuran Larvae. Chicago and London (pp. 170–188). Chicago University Press.
Brachycephalus boticario Pie, Bornschein, Firkowski, Belmonte-Lopes, and Ribeiro, 2015	BRACHYCEPHALOIDEA		Direct Developer		Thibaudeau G & Altig R. 1999. Endotrophic anurans, development and evolution. In McDiarmid RW & Altig R (Eds.), Tadpoles, the Biology of Anuran Larvae. Chicago and London (pp. 170–188). Chicago University Press.
Brachycephalus brunneus Ribeiro, Alves, Haddad, and Reis, 2005	BRACHYCEPHALOIDEA		Direct Developer		Thibaudeau G & Altig R. 1999. Endotrophic anurans, development and evolution. In McDiarmid RW & Altig R (Eds.), Tadpoles, the Biology of Anuran Larvae. Chicago and London (pp. 170–188). Chicago University Press.
Brachycephalus bufonoides Miranda-Ribeiro, 1920	BRACHYCEPHALOIDEA		Direct Developer		Thibaudeau G & Altig R. 1999. Endotrophic anurans, development and evolution. In McDiarmid RW & Altig R (Eds.), Tadpoles, the Biology of Anuran Larvae. Chicago and London (pp. 170–188). Chicago University Press.
Brachycephalus coloratus Ribeiro, Blackburn, Stanley, Pie, and Bornschein, 2017	BRACHYCEPHALOIDEA		Direct Developer		Thibaudeau G & Altig R. 1999. Endotrophic anurans, development and evolution. In McDiarmid RW & Altig R (Eds.), Tadpoles, the Biology of Anuran Larvae. Chicago and London (pp. 170–188). Chicago University Press.
Brachycephalus crispus Condez, Clemente-Carvalho, Haddad, and Reis, 2014	BRACHYCEPHALOIDEA		Direct Developer		Thibaudeau G & Altig R. 1999. Endotrophic anurans, development and evolution. In McDiarmid RW & Altig R (Eds.), Tadpoles, the Biology of Anuran Larvae. Chicago and London (pp. 170–188). Chicago University Press.
Brachycephalus curupira Ribeiro, Blackburn, Stanley, Pie, and Bornschein, 2017	BRACHYCEPHALOIDEA		Direct Developer		Thibaudeau G & Altig R. 1999. Endotrophic anurans, development and evolution. In McDiarmid RW & Altig R (Eds.), Tadpoles, the Biology of Anuran Larvae. Chicago and London (pp. 170–188). Chicago University Press.
Brachycephalus darkside Guimarães, Luz, Rocha, and Feio, 2017	BRACHYCEPHALOIDEA		Direct Developer		Thibaudeau G & Altig R. 1999. Endotrophic anurans, development and evolution. In McDiarmid RW & Altig R (Eds.), Tadpoles, the Biology of Anuran Larvae. Chicago and London (pp. 170–188). Chicago University Press.
Brachycephalus didactylus (Izecksohn, 1971)	BRACHYCEPHALOIDEA		Direct Developer		Thibaudeau G & Altig R. 1999. Endotrophic anurans, development and evolution. In McDiarmid RW & Altig R (Eds.), Tadpoles, the Biology of Anuran Larvae. Chicago and London (pp. 170–188). Chicago University Press.
Brachycephalus ephippium (Spix, 1824)	BRACHYCEPHALOIDEA	1	Direct Developer	Vera Candioti F, Goldberg J, Akmentins MS, Costa Nogueira P, Goulart Taucce P & Pombal J Jr. 2020a. Skeleton in the closet: hidden diversity in patterns of cranial and postcranial ontogeny in Neotropical direct-developing frogs (Anura: Brachycephaloidea). Organism Diversity and Evolution 20: 763–783.	Thibaudeau G & Altig R. 1999. Endotrophic anurans, development and evolution. In McDiarmid RW & Altig R (Eds.), Tadpoles, the Biology of Anuran Larvae. Chicago and London (pp. 170–188). Chicago University Press.
Brachycephalus ferruginus Alves, Ribeiro, Haddad, and Reis, 2006	BRACHYCEPHALOIDEA		Direct Developer		Thibaudeau G & Altig R. 1999. Endotrophic anurans, development and evolution. In McDiarmid RW & Altig R (Eds.), Tadpoles, the Biology of Anuran Larvae. Chicago and London (pp. 170–188). Chicago University Press.
Brachycephalus fuscolineatus Pie, Bornschein, Firkowski, Belmonte-Lopes, and Ribeiro, 2015	BRACHYCEPHALOIDEA		Direct Developer		Thibaudeau G & Altig R. 1999. Endotrophic anurans, development and evolution. In McDiarmid RW & Altig R (Eds.), Tadpoles, the Biology of Anuran Larvae. Chicago and London (pp. 170–188). Chicago University Press.
Brachycephalus garbeanus Miranda-Ribeiro, 1920	BRACHYCEPHALOIDEA		Direct Developer		Thibaudeau G & Altig R. 1999. Endotrophic anurans, development and evolution. In McDiarmid RW & Altig R (Eds.), Tadpoles, the Biology of Anuran Larvae. Chicago and London (pp. 170–188). Chicago University Press.
Brachycephalus guarani Clemente-Carvalho, Giaretta, Condez, Haddad, and Reis, 2012	BRACHYCEPHALOIDEA		Direct Developer		Thibaudeau G & Altig R. 1999. Endotrophic anurans, development and evolution. In McDiarmid RW & Altig R (Eds.), Tadpoles, the Biology of Anuran Larvae. Chicago and London (pp. 170–188). Chicago University Press.
Brachycephalus hermogenesi (Giaretta and Sawaya, 1998)	BRACHYCEPHALOIDEA		Direct Developer		Thibaudeau G & Altig R. 1999. Endotrophic anurans, development and evolution. In McDiarmid RW & Altig R (Eds.), Tadpoles, the Biology of Anuran Larvae. Chicago and London (pp. 170–188). Chicago University Press.
Brachycephalus ibitinga Condez, Monteiro, Malagoli, Trevine, Schunck, Garcia, and Haddad, 2021	BRACHYCEPHALOIDEA		Direct Developer		Thibaudeau G & Altig R. 1999. Endotrophic anurans, development and evolution. In McDiarmid RW & Altig R (Eds.), Tadpoles, the Biology of Anuran Larvae. Chicago and London (pp. 170–188). Chicago University Press.
Brachycephalus izecksohni Ribeiro, Alves, Haddad, and Reis, 2005	BRACHYCEPHALOIDEA		Direct Developer		Thibaudeau G & Altig R. 1999. Endotrophic anurans, development and evolution. In McDiarmid RW & Altig R (Eds.), Tadpoles, the Biology of Anuran Larvae. Chicago and London (pp. 170–188). Chicago University Press.
Brachycephalus leopardus Ribeiro, Firkowski, and Pie, 2015	BRACHYCEPHALOIDEA		Direct Developer		Thibaudeau G & Altig R. 1999. Endotrophic anurans, development and evolution. In McDiarmid RW & Altig R (Eds.), Tadpoles, the Biology of Anuran Larvae. Chicago and London (pp. 170–188). Chicago University Press.
Brachycephalus margaritatus Pombal and Izecksohn, 2011	BRACHYCEPHALOIDEA		Direct Developer		Thibaudeau G & Altig R. 1999. Endotrophic anurans, development and evolution. In McDiarmid RW & Altig R (Eds.), Tadpoles, the Biology of Anuran Larvae. Chicago and London (pp. 170–188). Chicago University Press.
Brachycephalus mariaeterezae Bornschein, Morato, Firkowski, Ribeiro and Pie, 2015	BRACHYCEPHALOIDEA		Direct Developer		Thibaudeau G & Altig R. 1999. Endotrophic anurans, development and evolution. In McDiarmid RW & Altig R (Eds.), Tadpoles, the Biology of Anuran Larvae. Chicago and London (pp. 170–188). Chicago University Press.
Brachycephalus mirissimus Pie, Ribeiro, Confetti, Nadaline, and Bornschein, 2018	BRACHYCEPHALOIDEA		Direct Developer		Thibaudeau G & Altig R. 1999. Endotrophic anurans, development and evolution. In McDiarmid RW & Altig R (Eds.), Tadpoles, the Biology of Anuran Larvae. Chicago and London (pp. 170–188). Chicago University Press.
Brachycephalus nodoterga Miranda-Ribeiro, 1920	BRACHYCEPHALOIDEA		Direct Developer		Thibaudeau G & Altig R. 1999. Endotrophic anurans, development and evolution. In McDiarmid RW & Altig R (Eds.), Tadpoles, the Biology of Anuran Larvae. Chicago and London (pp. 170–188). Chicago University Press.
Brachycephalus olivaceus Bornschein, Morato, Firkowski, Ribeiro and Pie, 2015	BRACHYCEPHALOIDEA		Direct Developer		Thibaudeau G & Altig R. 1999. Endotrophic anurans, development and evolution. In McDiarmid RW & Altig R (Eds.), Tadpoles, the Biology of Anuran Larvae. Chicago and London (pp. 170–188). Chicago University Press.
Brachycephalus pernix Pombal, Wistuba, and Bornschein, 1998	BRACHYCEPHALOIDEA		Direct Developer		Thibaudeau G & Altig R. 1999. Endotrophic anurans, development and evolution. In McDiarmid RW & Altig R (Eds.), Tadpoles, the Biology of Anuran Larvae. Chicago and London (pp. 170–188). Chicago University Press.
Brachycephalus pitanga Alves, Sawaya, Reis, and Haddad, 2009	BRACHYCEPHALOIDEA		Direct Developer		Thibaudeau G & Altig R. 1999. Endotrophic anurans, development and evolution. In McDiarmid RW & Altig R (Eds.), Tadpoles, the Biology of Anuran Larvae. Chicago and London (pp. 170–188). Chicago University Press.
Brachycephalus pombali Alves, Ribeiro, Haddad, and Reis, 2006	BRACHYCEPHALOIDEA		Direct Developer		Thibaudeau G & Altig R. 1999. Endotrophic anurans, development and evolution. In McDiarmid RW & Altig R (Eds.), Tadpoles, the Biology of Anuran Larvae. Chicago and London (pp. 170–188). Chicago University Press.
Brachycephalus pulex Napoli, Caramaschi, Cruz, and Dias, 2011	BRACHYCEPHALOIDEA		Direct Developer		Thibaudeau G & Altig R. 1999. Endotrophic anurans, development and evolution. In McDiarmid RW & Altig R (Eds.), Tadpoles, the Biology of Anuran Larvae. Chicago and London (pp. 170–188). Chicago University Press.
Brachycephalus puri Almeida-Silva, Silva-Soares, Rodrigues, and Verdade, 2021	BRACHYCEPHALOIDEA		Direct Developer		Thibaudeau G & Altig R. 1999. Endotrophic anurans, development and evolution. In McDiarmid RW & Altig R (Eds.), Tadpoles, the Biology of Anuran Larvae. Chicago and London (pp. 170–188). Chicago University Press.
Brachycephalus quiririensis Pie and Ribeiro, 2015	BRACHYCEPHALOIDEA		Direct Developer		Thibaudeau G & Altig R. 1999. Endotrophic anurans, development and evolution. In McDiarmid RW & Altig R (Eds.), Tadpoles, the Biology of Anuran Larvae. Chicago and London (pp. 170–188). Chicago University Press.
Brachycephalus rotenbergae Nunes, Guimarães, Moura, Pedrozo, Moroti, Castro, Stuginski, and Muscat, 2021	BRACHYCEPHALOIDEA		Direct Developer		Thibaudeau G & Altig R. 1999. Endotrophic anurans, development and evolution. In McDiarmid RW & Altig R (Eds.), Tadpoles, the Biology of Anuran Larvae. Chicago and London (pp. 170–188). Chicago University Press.
Brachycephalus sulfuratus Condez, Monteiro, Comitti, Garcia, Amaral, and Haddad, 2016	BRACHYCEPHALOIDEA		Direct Developer		Thibaudeau G & Altig R. 1999. Endotrophic anurans, development and evolution. In McDiarmid RW & Altig R (Eds.), Tadpoles, the Biology of Anuran Larvae. Chicago and London (pp. 170–188). Chicago University Press.
Brachycephalus toby Haddad, Alves, Clemente-Carvalho, and Reis, 2010	BRACHYCEPHALOIDEA		Direct Developer		Thibaudeau G & Altig R. 1999. Endotrophic anurans, development and evolution. In McDiarmid RW & Altig R (Eds.), Tadpoles, the Biology of Anuran Larvae. Chicago and London (pp. 170–188). Chicago University Press.
Brachycephalus tridactylus Garey, Lima, Hartmann, and Haddad, 2012	BRACHYCEPHALOIDEA		Direct Developer		Thibaudeau G & Altig R. 1999. Endotrophic anurans, development and evolution. In McDiarmid RW & Altig R (Eds.), Tadpoles, the Biology of Anuran Larvae. Chicago and London (pp. 170–188). Chicago University Press.
Brachycephalus verrucosus Ribeiro, Firkowski, Bornschein, and Pie, 2015	BRACHYCEPHALOIDEA		Direct Developer		Thibaudeau G & Altig R. 1999. Endotrophic anurans, development and evolution. In McDiarmid RW & Altig R (Eds.), Tadpoles, the Biology of Anuran Larvae. Chicago and London (pp. 170–188). Chicago University Press.
Brachycephalus vertebralis Pombal, 2001	BRACHYCEPHALOIDEA		Direct Developer		Thibaudeau G & Altig R. 1999. Endotrophic anurans, development and evolution. In McDiarmid RW & Altig R (Eds.), Tadpoles, the Biology of Anuran Larvae. Chicago and London (pp. 170–188). Chicago University Press.
Bryophryne abramalagae Lehr and Catenazzi, 2010	BRACHYCEPHALOIDEA		Direct Developer		Thibaudeau G & Altig R. 1999. Endotrophic anurans, development and evolution. In McDiarmid RW & Altig R (Eds.), Tadpoles, the Biology of Anuran Larvae. Chicago and London (pp. 170–188). Chicago University Press.
Bryophryne bakersfield Chaparro, Padial, Gutiérrez, and De la Riva, 2015	BRACHYCEPHALOIDEA		Direct Developer		Thibaudeau G & Altig R. 1999. Endotrophic anurans, development and evolution. In McDiarmid RW & Altig R (Eds.), Tadpoles, the Biology of Anuran Larvae. Chicago and London (pp. 170–188). Chicago University Press.
Bryophryne bustamantei (Chaparro, De la Riva, Padial, Ochoa, and Lehr, 2007)	BRACHYCEPHALOIDEA		Direct Developer		Thibaudeau G & Altig R. 1999. Endotrophic anurans, development and evolution. In McDiarmid RW & Altig R (Eds.), Tadpoles, the Biology of Anuran Larvae. Chicago and London (pp. 170–188). Chicago University Press.
Bryophryne cophites (Lynch, 1975)	BRACHYCEPHALOIDEA		Direct Developer		Thibaudeau G & Altig R. 1999. Endotrophic anurans, development and evolution. In McDiarmid RW & Altig R (Eds.), Tadpoles, the Biology of Anuran Larvae. Chicago and London (pp. 170–188). Chicago University Press.
Bryophryne hanssaueri Lehr and Catenazzi, 2009	BRACHYCEPHALOIDEA		Direct Developer		Thibaudeau G & Altig R. 1999. Endotrophic anurans, development and evolution. In McDiarmid RW & Altig R (Eds.), Tadpoles, the Biology of Anuran Larvae. Chicago and London (pp. 170–188). Chicago University Press.
Bryophryne nubilosus Lehr and Catenazzi, 2008	BRACHYCEPHALOIDEA		Direct Developer		Thibaudeau G & Altig R. 1999. Endotrophic anurans, development and evolution. In McDiarmid RW & Altig R (Eds.), Tadpoles, the Biology of Anuran Larvae. Chicago and London (pp. 170–188). Chicago University Press.
Bryophryne phuyuhampatu Catenazzi, Ttito, Diaz, and Shepack, 2017	BRACHYCEPHALOIDEA		Direct Developer		Thibaudeau G & Altig R. 1999. Endotrophic anurans, development and evolution. In McDiarmid RW & Altig R (Eds.), Tadpoles, the Biology of Anuran Larvae. Chicago and London (pp. 170–188). Chicago University Press.
Bryophryne quellokunka De la Riva, Chaparro, Castroviejo-Fisher, and Padial, 2017	BRACHYCEPHALOIDEA		Direct Developer		Thibaudeau G & Altig R. 1999. Endotrophic anurans, development and evolution. In McDiarmid RW & Altig R (Eds.), Tadpoles, the Biology of Anuran Larvae. Chicago and London (pp. 170–188). Chicago University Press.
Bryophryne tocra De la Riva, Chaparro, Castroviejo-Fisher, and Padial, 2017	BRACHYCEPHALOIDEA		Direct Developer		Thibaudeau G & Altig R. 1999. Endotrophic anurans, development and evolution. In McDiarmid RW & Altig R (Eds.), Tadpoles, the Biology of Anuran Larvae. Chicago and London (pp. 170–188). Chicago University Press.
Bryophryne wilakunka De la Riva, Chaparro, Castroviejo-Fisher, and Padial, 2017	BRACHYCEPHALOIDEA		Direct Developer		Thibaudeau G & Altig R. 1999. Endotrophic anurans, development and evolution. In McDiarmid RW & Altig R (Eds.), Tadpoles, the Biology of Anuran Larvae. Chicago and London (pp. 170–188). Chicago University Press.
Bryophryne zonalis Lehr and Catenazzi, 2009	BRACHYCEPHALOIDEA		Direct Developer		Thibaudeau G & Altig R. 1999. Endotrophic anurans, development and evolution. In McDiarmid RW & Altig R (Eds.), Tadpoles, the Biology of Anuran Larvae. Chicago and London (pp. 170–188). Chicago University Press.
Ceuthomantis aracamuni (Barrio-Amorós and Molina, 2006)	BRACHYCEPHALOIDEA		Direct Developer		Thibaudeau G & Altig R. 1999. Endotrophic anurans, development and evolution. In McDiarmid RW & Altig R (Eds.), Tadpoles, the Biology of Anuran Larvae. Chicago and London (pp. 170–188). Chicago University Press.
Ceuthomantis cavernibardus (Myers and Donnelly, 1997)	BRACHYCEPHALOIDEA		Direct Developer		Thibaudeau G & Altig R. 1999. Endotrophic anurans, development and evolution. In McDiarmid RW & Altig R (Eds.), Tadpoles, the Biology of Anuran Larvae. Chicago and London (pp. 170–188). Chicago University Press.
Ceuthomantis duellmani Barrio-Amorós, 2010	BRACHYCEPHALOIDEA		Direct Developer		Thibaudeau G & Altig R. 1999. Endotrophic anurans, development and evolution. In McDiarmid RW & Altig R (Eds.), Tadpoles, the Biology of Anuran Larvae. Chicago and London (pp. 170–188). Chicago University Press.
Ceuthomantis smaragdinus Heinicke, Duellman, Trueb, Means, MacCulloch, and Hedges, 2009	BRACHYCEPHALOIDEA		Direct Developer		Thibaudeau G & Altig R. 1999. Endotrophic anurans, development and evolution. In McDiarmid RW & Altig R (Eds.), Tadpoles, the Biology of Anuran Larvae. Chicago and London (pp. 170–188). Chicago University Press.
Craugastor adamastus (Campbell, 1994)	BRACHYCEPHALOIDEA		Direct Developer		Thibaudeau G & Altig R. 1999. Endotrophic anurans, development and evolution. In McDiarmid RW & Altig R (Eds.), Tadpoles, the Biology of Anuran Larvae. Chicago and London (pp. 170–188). Chicago University Press.
Craugastor aenigmaticus Arias, Chaves, and Parra-Olea, 2018	BRACHYCEPHALOIDEA		Direct Developer		Thibaudeau G & Altig R. 1999. Endotrophic anurans, development and evolution. In McDiarmid RW & Altig R (Eds.), Tadpoles, the Biology of Anuran Larvae. Chicago and London (pp. 170–188). Chicago University Press.
Craugastor alfredi (Boulenger, 1898)	BRACHYCEPHALOIDEA		Direct Developer		Thibaudeau G & Altig R. 1999. Endotrophic anurans, development and evolution. In McDiarmid RW & Altig R (Eds.), Tadpoles, the Biology of Anuran Larvae. Chicago and London (pp. 170–188). Chicago University Press.
Craugastor amniscola (Campbell and Savage, 2000)	BRACHYCEPHALOIDEA		Direct Developer		Thibaudeau G & Altig R. 1999. Endotrophic anurans, development and evolution. In McDiarmid RW & Altig R (Eds.), Tadpoles, the Biology of Anuran Larvae. Chicago and London (pp. 170–188). Chicago University Press.
Craugastor anciano (Savage, McCranie, and Wilson, 1988)	BRACHYCEPHALOIDEA		Direct Developer		Thibaudeau G & Altig R. 1999. Endotrophic anurans, development and evolution. In McDiarmid RW & Altig R (Eds.), Tadpoles, the Biology of Anuran Larvae. Chicago and London (pp. 170–188). Chicago University Press.
Craugastor andi (Savage, 1974)	BRACHYCEPHALOIDEA		Direct Developer		Thibaudeau G & Altig R. 1999. Endotrophic anurans, development and evolution. In McDiarmid RW & Altig R (Eds.), Tadpoles, the Biology of Anuran Larvae. Chicago and London (pp. 170–188). Chicago University Press.
Craugastor angelicus (Savage, 1975)	BRACHYCEPHALOIDEA		Direct Developer		Thibaudeau G & Altig R. 1999. Endotrophic anurans, development and evolution. In McDiarmid RW & Altig R (Eds.), Tadpoles, the Biology of Anuran Larvae. Chicago and London (pp. 170–188). Chicago University Press.
Craugastor aphanus (Campbell, 1994)	BRACHYCEPHALOIDEA		Direct Developer		Thibaudeau G & Altig R. 1999. Endotrophic anurans, development and evolution. In McDiarmid RW & Altig R (Eds.), Tadpoles, the Biology of Anuran Larvae. Chicago and London (pp. 170–188). Chicago University Press.
Craugastor augusti (Dugès, 1879)	BRACHYCEPHALOIDEA	1	Direct Developer	Townsend DS & Stewart MM. 1985. Direct development in Eleutherodactylus coqui (Anura: Leptodactylidae) - staging table. Copeia 1985: 423–436.	Thibaudeau G & Altig R. 1999. Endotrophic anurans, development and evolution. In McDiarmid RW & Altig R (Eds.), Tadpoles, the Biology of Anuran Larvae. Chicago and London (pp. 170–188). Chicago University Press.
Craugastor aurilegulus (Savage, McCranie, and Wilson, 1988)	BRACHYCEPHALOIDEA		Direct Developer		Thibaudeau G & Altig R. 1999. Endotrophic anurans, development and evolution. In McDiarmid RW & Altig R (Eds.), Tadpoles, the Biology of Anuran Larvae. Chicago and London (pp. 170–188). Chicago University Press.
Craugastor azueroensis (Savage, 1975)	BRACHYCEPHALOIDEA		Direct Developer		Thibaudeau G & Altig R. 1999. Endotrophic anurans, development and evolution. In McDiarmid RW & Altig R (Eds.), Tadpoles, the Biology of Anuran Larvae. Chicago and London (pp. 170–188). Chicago University Press.
Craugastor batrachylus (Taylor, 1940)	BRACHYCEPHALOIDEA		Direct Developer		Thibaudeau G & Altig R. 1999. Endotrophic anurans, development and evolution. In McDiarmid RW & Altig R (Eds.), Tadpoles, the Biology of Anuran Larvae. Chicago and London (pp. 170–188). Chicago University Press.
Craugastor berkenbuschii (Peters, 1870)	BRACHYCEPHALOIDEA		Direct Developer		Thibaudeau G & Altig R. 1999. Endotrophic anurans, development and evolution. In McDiarmid RW & Altig R (Eds.), Tadpoles, the Biology of Anuran Larvae. Chicago and London (pp. 170–188). Chicago University Press.
Craugastor bitonium Jameson, Streicher, Manuelli, Head, and Smith, 2022	BRACHYCEPHALOIDEA		Direct Developer		Thibaudeau G & Altig R. 1999. Endotrophic anurans, development and evolution. In McDiarmid RW & Altig R (Eds.), Tadpoles, the Biology of Anuran Larvae. Chicago and London (pp. 170–188). Chicago University Press.
Craugastor blairi (Barbour, 1928)	BRACHYCEPHALOIDEA		Direct Developer		Thibaudeau G & Altig R. 1999. Endotrophic anurans, development and evolution. In McDiarmid RW & Altig R (Eds.), Tadpoles, the Biology of Anuran Larvae. Chicago and London (pp. 170–188). Chicago University Press.
Craugastor bocourti (Brocchi, 1877)	BRACHYCEPHALOIDEA		Direct Developer		Thibaudeau G & Altig R. 1999. Endotrophic anurans, development and evolution. In McDiarmid RW & Altig R (Eds.), Tadpoles, the Biology of Anuran Larvae. Chicago and London (pp. 170–188). Chicago University Press.
Craugastor bransfordii (Cope, 1886)	BRACHYCEPHALOIDEA		Direct Developer		Thibaudeau G & Altig R. 1999. Endotrophic anurans, development and evolution. In McDiarmid RW & Altig R (Eds.), Tadpoles, the Biology of Anuran Larvae. Chicago and London (pp. 170–188). Chicago University Press.
Craugastor brocchi (Boulenger, 1882)	BRACHYCEPHALOIDEA		Direct Developer		Thibaudeau G & Altig R. 1999. Endotrophic anurans, development and evolution. In McDiarmid RW & Altig R (Eds.), Tadpoles, the Biology of Anuran Larvae. Chicago and London (pp. 170–188). Chicago University Press.
Craugastor campbelli (Smith, 2005)	BRACHYCEPHALOIDEA		Direct Developer		Thibaudeau G & Altig R. 1999. Endotrophic anurans, development and evolution. In McDiarmid RW & Altig R (Eds.), Tadpoles, the Biology of Anuran Larvae. Chicago and London (pp. 170–188). Chicago University Press.
Craugastor candelariensis Jameson, Streicher, Manuelli, Head, and Smith, 2022	BRACHYCEPHALOIDEA		Direct Developer		Thibaudeau G & Altig R. 1999. Endotrophic anurans, development and evolution. In McDiarmid RW & Altig R (Eds.), Tadpoles, the Biology of Anuran Larvae. Chicago and London (pp. 170–188). Chicago University Press.
Craugastor castanedai McCranie, 2018	BRACHYCEPHALOIDEA		Direct Developer		Thibaudeau G & Altig R. 1999. Endotrophic anurans, development and evolution. In McDiarmid RW & Altig R (Eds.), Tadpoles, the Biology of Anuran Larvae. Chicago and London (pp. 170–188). Chicago University Press.
Craugastor catalinae (Campbell and Savage, 2000)	BRACHYCEPHALOIDEA		Direct Developer		Thibaudeau G & Altig R. 1999. Endotrophic anurans, development and evolution. In McDiarmid RW & Altig R (Eds.), Tadpoles, the Biology of Anuran Larvae. Chicago and London (pp. 170–188). Chicago University Press.
Craugastor chac (Savage, 1987)	BRACHYCEPHALOIDEA		Direct Developer		Thibaudeau G & Altig R. 1999. Endotrophic anurans, development and evolution. In McDiarmid RW & Altig R (Eds.), Tadpoles, the Biology of Anuran Larvae. Chicago and London (pp. 170–188). Chicago University Press.
Craugastor charadra (Campbell and Savage, 2000)	BRACHYCEPHALOIDEA		Direct Developer		Thibaudeau G & Altig R. 1999. Endotrophic anurans, development and evolution. In McDiarmid RW & Altig R (Eds.), Tadpoles, the Biology of Anuran Larvae. Chicago and London (pp. 170–188). Chicago University Press.
Craugastor chingopetaca Köhler and Sunyer, 2006	BRACHYCEPHALOIDEA		Direct Developer		Thibaudeau G & Altig R. 1999. Endotrophic anurans, development and evolution. In McDiarmid RW & Altig R (Eds.), Tadpoles, the Biology of Anuran Larvae. Chicago and London (pp. 170–188). Chicago University Press.
Craugastor chrysozetetes (McCranie, Savage, and Wilson, 1989)	BRACHYCEPHALOIDEA		Direct Developer		Thibaudeau G & Altig R. 1999. Endotrophic anurans, development and evolution. In McDiarmid RW & Altig R (Eds.), Tadpoles, the Biology of Anuran Larvae. Chicago and London (pp. 170–188). Chicago University Press.
Craugastor coffeus (McCranie and Köhler, 1999)	BRACHYCEPHALOIDEA		Direct Developer		Thibaudeau G & Altig R. 1999. Endotrophic anurans, development and evolution. In McDiarmid RW & Altig R (Eds.), Tadpoles, the Biology of Anuran Larvae. Chicago and London (pp. 170–188). Chicago University Press.
Craugastor crassidigitus (Taylor, 1952)	BRACHYCEPHALOIDEA		Direct Developer		Thibaudeau G & Altig R. 1999. Endotrophic anurans, development and evolution. In McDiarmid RW & Altig R (Eds.), Tadpoles, the Biology of Anuran Larvae. Chicago and London (pp. 170–188). Chicago University Press.
Craugastor cruzi (McCranie, Savage, and Wilson, 1989)	BRACHYCEPHALOIDEA		Direct Developer		Thibaudeau G & Altig R. 1999. Endotrophic anurans, development and evolution. In McDiarmid RW & Altig R (Eds.), Tadpoles, the Biology of Anuran Larvae. Chicago and London (pp. 170–188). Chicago University Press.
Craugastor cuaquero (Savage, 1980)	BRACHYCEPHALOIDEA		Direct Developer		Thibaudeau G & Altig R. 1999. Endotrophic anurans, development and evolution. In McDiarmid RW & Altig R (Eds.), Tadpoles, the Biology of Anuran Larvae. Chicago and London (pp. 170–188). Chicago University Press.
Craugastor cueyatl Jameson, Streicher, Manuelli, Head, and Smith, 2022	BRACHYCEPHALOIDEA		Direct Developer		Thibaudeau G & Altig R. 1999. Endotrophic anurans, development and evolution. In McDiarmid RW & Altig R (Eds.), Tadpoles, the Biology of Anuran Larvae. Chicago and London (pp. 170–188). Chicago University Press.
Craugastor cyanochthebius McCranie and Smith, 2006	BRACHYCEPHALOIDEA		Direct Developer		Thibaudeau G & Altig R. 1999. Endotrophic anurans, development and evolution. In McDiarmid RW & Altig R (Eds.), Tadpoles, the Biology of Anuran Larvae. Chicago and London (pp. 170–188). Chicago University Press.
Craugastor daryi (Ford and Savage, 1984)	BRACHYCEPHALOIDEA		Direct Developer		Thibaudeau G & Altig R. 1999. Endotrophic anurans, development and evolution. In McDiarmid RW & Altig R (Eds.), Tadpoles, the Biology of Anuran Larvae. Chicago and London (pp. 170–188). Chicago University Press.
Craugastor decoratus (Taylor, 1942)	BRACHYCEPHALOIDEA	1	Direct Developer	Townsend DS & Stewart MM. 1985. Direct development in Eleutherodactylus coqui (Anura: Leptodactylidae) - staging table. Copeia 1985: 423–436.	Thibaudeau G & Altig R. 1999. Endotrophic anurans, development and evolution. In McDiarmid RW & Altig R (Eds.), Tadpoles, the Biology of Anuran Larvae. Chicago and London (pp. 170–188). Chicago University Press.
Craugastor emcelae (Lynch, 1985)	BRACHYCEPHALOIDEA		Direct Developer		Thibaudeau G & Altig R. 1999. Endotrophic anurans, development and evolution. In McDiarmid RW & Altig R (Eds.), Tadpoles, the Biology of Anuran Larvae. Chicago and London (pp. 170–188). Chicago University Press.
Craugastor emleni (Dunn, 1932)	BRACHYCEPHALOIDEA		Direct Developer		Thibaudeau G & Altig R. 1999. Endotrophic anurans, development and evolution. In McDiarmid RW & Altig R (Eds.), Tadpoles, the Biology of Anuran Larvae. Chicago and London (pp. 170–188). Chicago University Press.
Craugastor epochthidius (McCranie and Wilson, 1997)	BRACHYCEPHALOIDEA		Direct Developer		Thibaudeau G & Altig R. 1999. Endotrophic anurans, development and evolution. In McDiarmid RW & Altig R (Eds.), Tadpoles, the Biology of Anuran Larvae. Chicago and London (pp. 170–188). Chicago University Press.
Craugastor escoces (Savage, 1975)	BRACHYCEPHALOIDEA		Direct Developer		Thibaudeau G & Altig R. 1999. Endotrophic anurans, development and evolution. In McDiarmid RW & Altig R (Eds.), Tadpoles, the Biology of Anuran Larvae. Chicago and London (pp. 170–188). Chicago University Press.
Craugastor evanesco Ryan, Savage, Lips, and Giermakowski, 2010	BRACHYCEPHALOIDEA		Direct Developer		Thibaudeau G & Altig R. 1999. Endotrophic anurans, development and evolution. In McDiarmid RW & Altig R (Eds.), Tadpoles, the Biology of Anuran Larvae. Chicago and London (pp. 170–188). Chicago University Press.
Craugastor fecundus (McCranie and Wilson, 1997)	BRACHYCEPHALOIDEA		Direct Developer		Thibaudeau G & Altig R. 1999. Endotrophic anurans, development and evolution. In McDiarmid RW & Altig R (Eds.), Tadpoles, the Biology of Anuran Larvae. Chicago and London (pp. 170–188). Chicago University Press.
Craugastor fitzingeri (Schmidt, 1857)	BRACHYCEPHALOIDEA		Direct Developer		Thibaudeau G & Altig R. 1999. Endotrophic anurans, development and evolution. In McDiarmid RW & Altig R (Eds.), Tadpoles, the Biology of Anuran Larvae. Chicago and London (pp. 170–188). Chicago University Press.
Craugastor fleischmanni (Boettger, 1892)	BRACHYCEPHALOIDEA		Direct Developer		Thibaudeau G & Altig R. 1999. Endotrophic anurans, development and evolution. In McDiarmid RW & Altig R (Eds.), Tadpoles, the Biology of Anuran Larvae. Chicago and London (pp. 170–188). Chicago University Press.
Craugastor gabbi Arias, Chaves, Crawford, and Parra-Olea, 2016	BRACHYCEPHALOIDEA		Direct Developer		Thibaudeau G & Altig R. 1999. Endotrophic anurans, development and evolution. In McDiarmid RW & Altig R (Eds.), Tadpoles, the Biology of Anuran Larvae. Chicago and London (pp. 170–188). Chicago University Press.
Craugastor galacticorhinus (Canseco-Márquez and Smith, 2004)	BRACHYCEPHALOIDEA		Direct Developer		Thibaudeau G & Altig R. 1999. Endotrophic anurans, development and evolution. In McDiarmid RW & Altig R (Eds.), Tadpoles, the Biology of Anuran Larvae. Chicago and London (pp. 170–188). Chicago University Press.
Craugastor glaucus (Lynch, 1967)	BRACHYCEPHALOIDEA		Direct Developer		Thibaudeau G & Altig R. 1999. Endotrophic anurans, development and evolution. In McDiarmid RW & Altig R (Eds.), Tadpoles, the Biology of Anuran Larvae. Chicago and London (pp. 170–188). Chicago University Press.
Craugastor gollmeri (Peters, 1863)	BRACHYCEPHALOIDEA		Direct Developer		Thibaudeau G & Altig R. 1999. Endotrophic anurans, development and evolution. In McDiarmid RW & Altig R (Eds.), Tadpoles, the Biology of Anuran Larvae. Chicago and London (pp. 170–188). Chicago University Press.
Craugastor greggi (Bumzahem, 1955)	BRACHYCEPHALOIDEA		Direct Developer		Thibaudeau G & Altig R. 1999. Endotrophic anurans, development and evolution. In McDiarmid RW & Altig R (Eds.), Tadpoles, the Biology of Anuran Larvae. Chicago and London (pp. 170–188). Chicago University Press.
Craugastor guerreroensis (Lynch, 1967)	BRACHYCEPHALOIDEA		Direct Developer		Thibaudeau G & Altig R. 1999. Endotrophic anurans, development and evolution. In McDiarmid RW & Altig R (Eds.), Tadpoles, the Biology of Anuran Larvae. Chicago and London (pp. 170–188). Chicago University Press.
Craugastor gulosus (Cope, 1875)	BRACHYCEPHALOIDEA		Direct Developer		Thibaudeau G & Altig R. 1999. Endotrophic anurans, development and evolution. In McDiarmid RW & Altig R (Eds.), Tadpoles, the Biology of Anuran Larvae. Chicago and London (pp. 170–188). Chicago University Press.
Craugastor gutschei McCranie, 2018	BRACHYCEPHALOIDEA		Direct Developer		Thibaudeau G & Altig R. 1999. Endotrophic anurans, development and evolution. In McDiarmid RW & Altig R (Eds.), Tadpoles, the Biology of Anuran Larvae. Chicago and London (pp. 170–188). Chicago University Press.
Craugastor hobartsmithi (Taylor, 1937)	BRACHYCEPHALOIDEA		Direct Developer		Thibaudeau G & Altig R. 1999. Endotrophic anurans, development and evolution. In McDiarmid RW & Altig R (Eds.), Tadpoles, the Biology of Anuran Larvae. Chicago and London (pp. 170–188). Chicago University Press.
Craugastor inachus (Campbell and Savage, 2000)	BRACHYCEPHALOIDEA		Direct Developer		Thibaudeau G & Altig R. 1999. Endotrophic anurans, development and evolution. In McDiarmid RW & Altig R (Eds.), Tadpoles, the Biology of Anuran Larvae. Chicago and London (pp. 170–188). Chicago University Press.
Craugastor laevissimus (Werner, 1896)	BRACHYCEPHALOIDEA		Direct Developer		Thibaudeau G & Altig R. 1999. Endotrophic anurans, development and evolution. In McDiarmid RW & Altig R (Eds.), Tadpoles, the Biology of Anuran Larvae. Chicago and London (pp. 170–188). Chicago University Press.
Craugastor laticeps (Duméril, 1853)	BRACHYCEPHALOIDEA		Direct Developer		Thibaudeau G & Altig R. 1999. Endotrophic anurans, development and evolution. In McDiarmid RW & Altig R (Eds.), Tadpoles, the Biology of Anuran Larvae. Chicago and London (pp. 170–188). Chicago University Press.
Craugastor lauraster (Savage, McCranie, and Espinal, 1996)	BRACHYCEPHALOIDEA		Direct Developer		Thibaudeau G & Altig R. 1999. Endotrophic anurans, development and evolution. In McDiarmid RW & Altig R (Eds.), Tadpoles, the Biology of Anuran Larvae. Chicago and London (pp. 170–188). Chicago University Press.
Craugastor lineatus (Brocchi, 1879)	BRACHYCEPHALOIDEA		Direct Developer		Thibaudeau G & Altig R. 1999. Endotrophic anurans, development and evolution. In McDiarmid RW & Altig R (Eds.), Tadpoles, the Biology of Anuran Larvae. Chicago and London (pp. 170–188). Chicago University Press.
Craugastor loki (Shannon and Werler, 1955)	BRACHYCEPHALOIDEA		Direct Developer		Thibaudeau G & Altig R. 1999. Endotrophic anurans, development and evolution. In McDiarmid RW & Altig R (Eds.), Tadpoles, the Biology of Anuran Larvae. Chicago and London (pp. 170–188). Chicago University Press.
Craugastor longirostris (Boulenger, 1898)	BRACHYCEPHALOIDEA		Direct Developer		Thibaudeau G & Altig R. 1999. Endotrophic anurans, development and evolution. In McDiarmid RW & Altig R (Eds.), Tadpoles, the Biology of Anuran Larvae. Chicago and London (pp. 170–188). Chicago University Press.
Craugastor matudai (Taylor, 1941)	BRACHYCEPHALOIDEA		Direct Developer		Thibaudeau G & Altig R. 1999. Endotrophic anurans, development and evolution. In McDiarmid RW & Altig R (Eds.), Tadpoles, the Biology of Anuran Larvae. Chicago and London (pp. 170–188). Chicago University Press.
Craugastor megacephalus (Cope, 1875)	BRACHYCEPHALOIDEA		Direct Developer		Thibaudeau G & Altig R. 1999. Endotrophic anurans, development and evolution. In McDiarmid RW & Altig R (Eds.), Tadpoles, the Biology of Anuran Larvae. Chicago and London (pp. 170–188). Chicago University Press.
Craugastor megalotympanum (Shannon and Werler, 1955)	BRACHYCEPHALOIDEA		Direct Developer		Thibaudeau G & Altig R. 1999. Endotrophic anurans, development and evolution. In McDiarmid RW & Altig R (Eds.), Tadpoles, the Biology of Anuran Larvae. Chicago and London (pp. 170–188). Chicago University Press.
Craugastor melanostictus (Cope, 1875)	BRACHYCEPHALOIDEA		Direct Developer		Thibaudeau G & Altig R. 1999. Endotrophic anurans, development and evolution. In McDiarmid RW & Altig R (Eds.), Tadpoles, the Biology of Anuran Larvae. Chicago and London (pp. 170–188). Chicago University Press.
Craugastor merendonensis (Schmidt, 1933)	BRACHYCEPHALOIDEA		Direct Developer		Thibaudeau G & Altig R. 1999. Endotrophic anurans, development and evolution. In McDiarmid RW & Altig R (Eds.), Tadpoles, the Biology of Anuran Larvae. Chicago and London (pp. 170–188). Chicago University Press.
Craugastor metriosistus Ospina-Sarria, Angarita-Sierra, and Pedroza-Banda, 2015	BRACHYCEPHALOIDEA		Direct Developer		Thibaudeau G & Altig R. 1999. Endotrophic anurans, development and evolution. In McDiarmid RW & Altig R (Eds.), Tadpoles, the Biology of Anuran Larvae. Chicago and London (pp. 170–188). Chicago University Press.
Craugastor mexicanus (Brocchi, 1877)	BRACHYCEPHALOIDEA		Direct Developer		Thibaudeau G & Altig R. 1999. Endotrophic anurans, development and evolution. In McDiarmid RW & Altig R (Eds.), Tadpoles, the Biology of Anuran Larvae. Chicago and London (pp. 170–188). Chicago University Press.
Craugastor milesi (Schmidt, 1933)	BRACHYCEPHALOIDEA		Direct Developer		Thibaudeau G & Altig R. 1999. Endotrophic anurans, development and evolution. In McDiarmid RW & Altig R (Eds.), Tadpoles, the Biology of Anuran Larvae. Chicago and London (pp. 170–188). Chicago University Press.
Craugastor mimus (Taylor, 1955)	BRACHYCEPHALOIDEA		Direct Developer		Thibaudeau G & Altig R. 1999. Endotrophic anurans, development and evolution. In McDiarmid RW & Altig R (Eds.), Tadpoles, the Biology of Anuran Larvae. Chicago and London (pp. 170–188). Chicago University Press.
Craugastor monnichorum (Dunn, 1940)	BRACHYCEPHALOIDEA		Direct Developer		Thibaudeau G & Altig R. 1999. Endotrophic anurans, development and evolution. In McDiarmid RW & Altig R (Eds.), Tadpoles, the Biology of Anuran Larvae. Chicago and London (pp. 170–188). Chicago University Press.
Craugastor montanus (Taylor, 1942)	BRACHYCEPHALOIDEA		Direct Developer		Thibaudeau G & Altig R. 1999. Endotrophic anurans, development and evolution. In McDiarmid RW & Altig R (Eds.), Tadpoles, the Biology of Anuran Larvae. Chicago and London (pp. 170–188). Chicago University Press.
Craugastor myllomyllon (Savage, 2000)	BRACHYCEPHALOIDEA		Direct Developer		Thibaudeau G & Altig R. 1999. Endotrophic anurans, development and evolution. In McDiarmid RW & Altig R (Eds.), Tadpoles, the Biology of Anuran Larvae. Chicago and London (pp. 170–188). Chicago University Press.
Craugastor nefrens (Smith, 2005)	BRACHYCEPHALOIDEA		Direct Developer		Thibaudeau G & Altig R. 1999. Endotrophic anurans, development and evolution. In McDiarmid RW & Altig R (Eds.), Tadpoles, the Biology of Anuran Larvae. Chicago and London (pp. 170–188). Chicago University Press.
Craugastor noblei (Barbour and Dunn, 1921)	BRACHYCEPHALOIDEA		Direct Developer		Thibaudeau G & Altig R. 1999. Endotrophic anurans, development and evolution. In McDiarmid RW & Altig R (Eds.), Tadpoles, the Biology of Anuran Larvae. Chicago and London (pp. 170–188). Chicago University Press.
Craugastor obesus (Barbour, 1928)	BRACHYCEPHALOIDEA		Direct Developer		Thibaudeau G & Altig R. 1999. Endotrophic anurans, development and evolution. In McDiarmid RW & Altig R (Eds.), Tadpoles, the Biology of Anuran Larvae. Chicago and London (pp. 170–188). Chicago University Press.
Craugastor occidentalis (Taylor, 1941)	BRACHYCEPHALOIDEA		Direct Developer		Thibaudeau G & Altig R. 1999. Endotrophic anurans, development and evolution. In McDiarmid RW & Altig R (Eds.), Tadpoles, the Biology of Anuran Larvae. Chicago and London (pp. 170–188). Chicago University Press.
Craugastor olanchano (McCranie and Wilson, 1999)	BRACHYCEPHALOIDEA		Direct Developer		Thibaudeau G & Altig R. 1999. Endotrophic anurans, development and evolution. In McDiarmid RW & Altig R (Eds.), Tadpoles, the Biology of Anuran Larvae. Chicago and London (pp. 170–188). Chicago University Press.
Craugastor omiltemanus (Günther, 1900)	BRACHYCEPHALOIDEA		Direct Developer		Thibaudeau G & Altig R. 1999. Endotrophic anurans, development and evolution. In McDiarmid RW & Altig R (Eds.), Tadpoles, the Biology of Anuran Larvae. Chicago and London (pp. 170–188). Chicago University Press.
Craugastor omoaensis (McCranie and Wilson, 1997)	BRACHYCEPHALOIDEA		Direct Developer		Thibaudeau G & Altig R. 1999. Endotrophic anurans, development and evolution. In McDiarmid RW & Altig R (Eds.), Tadpoles, the Biology of Anuran Larvae. Chicago and London (pp. 170–188). Chicago University Press.
Craugastor opimus (Savage and Myers, 2002)	BRACHYCEPHALOIDEA		Direct Developer		Thibaudeau G & Altig R. 1999. Endotrophic anurans, development and evolution. In McDiarmid RW & Altig R (Eds.), Tadpoles, the Biology of Anuran Larvae. Chicago and London (pp. 170–188). Chicago University Press.
Craugastor palenque (Campbell and Savage, 2000)	BRACHYCEPHALOIDEA		Direct Developer		Thibaudeau G & Altig R. 1999. Endotrophic anurans, development and evolution. In McDiarmid RW & Altig R (Eds.), Tadpoles, the Biology of Anuran Larvae. Chicago and London (pp. 170–188). Chicago University Press.
Craugastor pechorum (McCranie and Wilson, 1999)	BRACHYCEPHALOIDEA		Direct Developer		Thibaudeau G & Altig R. 1999. Endotrophic anurans, development and evolution. In McDiarmid RW & Altig R (Eds.), Tadpoles, the Biology of Anuran Larvae. Chicago and London (pp. 170–188). Chicago University Press.
Craugastor pelorus (Campbell and Savage, 2000)	BRACHYCEPHALOIDEA		Direct Developer		Thibaudeau G & Altig R. 1999. Endotrophic anurans, development and evolution. In McDiarmid RW & Altig R (Eds.), Tadpoles, the Biology of Anuran Larvae. Chicago and London (pp. 170–188). Chicago University Press.
Craugastor persimilis (Barbour, 1926)	BRACHYCEPHALOIDEA		Direct Developer		Thibaudeau G & Altig R. 1999. Endotrophic anurans, development and evolution. In McDiarmid RW & Altig R (Eds.), Tadpoles, the Biology of Anuran Larvae. Chicago and London (pp. 170–188). Chicago University Press.
Craugastor phasma (Lips and Savage, 1996)	BRACHYCEPHALOIDEA		Direct Developer		Thibaudeau G & Altig R. 1999. Endotrophic anurans, development and evolution. In McDiarmid RW & Altig R (Eds.), Tadpoles, the Biology of Anuran Larvae. Chicago and London (pp. 170–188). Chicago University Press.
Craugastor podiciferus (Cope, 1875)	BRACHYCEPHALOIDEA		Direct Developer		Thibaudeau G & Altig R. 1999. Endotrophic anurans, development and evolution. In McDiarmid RW & Altig R (Eds.), Tadpoles, the Biology of Anuran Larvae. Chicago and London (pp. 170–188). Chicago University Press.
Craugastor polaclavus Jameson, Streicher, Manuelli, Head, and Smith, 2022	BRACHYCEPHALOIDEA		Direct Developer		Thibaudeau G & Altig R. 1999. Endotrophic anurans, development and evolution. In McDiarmid RW & Altig R (Eds.), Tadpoles, the Biology of Anuran Larvae. Chicago and London (pp. 170–188). Chicago University Press.
Craugastor polymniae (Campbell, Lamar, and Hillis, 1989)	BRACHYCEPHALOIDEA		Direct Developer		Thibaudeau G & Altig R. 1999. Endotrophic anurans, development and evolution. In McDiarmid RW & Altig R (Eds.), Tadpoles, the Biology of Anuran Larvae. Chicago and London (pp. 170–188). Chicago University Press.
Craugastor polyptychus (Cope, 1886)	BRACHYCEPHALOIDEA		Direct Developer		Thibaudeau G & Altig R. 1999. Endotrophic anurans, development and evolution. In McDiarmid RW & Altig R (Eds.), Tadpoles, the Biology of Anuran Larvae. Chicago and London (pp. 170–188). Chicago University Press.
Craugastor portilloensis Jameson, Streicher, Manuelli, Head, and Smith, 2022	BRACHYCEPHALOIDEA		Direct Developer		Thibaudeau G & Altig R. 1999. Endotrophic anurans, development and evolution. In McDiarmid RW & Altig R (Eds.), Tadpoles, the Biology of Anuran Larvae. Chicago and London (pp. 170–188). Chicago University Press.
Craugastor pozo (Johnson and Savage, 1995)	BRACHYCEPHALOIDEA		Direct Developer		Thibaudeau G & Altig R. 1999. Endotrophic anurans, development and evolution. In McDiarmid RW & Altig R (Eds.), Tadpoles, the Biology of Anuran Larvae. Chicago and London (pp. 170–188). Chicago University Press.
Craugastor psephosypharus (Campbell, Savage, and Meyer, 1994)	BRACHYCEPHALOIDEA		Direct Developer		Thibaudeau G & Altig R. 1999. Endotrophic anurans, development and evolution. In McDiarmid RW & Altig R (Eds.), Tadpoles, the Biology of Anuran Larvae. Chicago and London (pp. 170–188). Chicago University Press.
Craugastor punctariolus (Peters, 1863)	BRACHYCEPHALOIDEA		Direct Developer		Thibaudeau G & Altig R. 1999. Endotrophic anurans, development and evolution. In McDiarmid RW & Altig R (Eds.), Tadpoles, the Biology of Anuran Larvae. Chicago and London (pp. 170–188). Chicago University Press.
Craugastor pygmaeus (Taylor, 1937)	BRACHYCEPHALOIDEA		Direct Developer		Thibaudeau G & Altig R. 1999. Endotrophic anurans, development and evolution. In McDiarmid RW & Altig R (Eds.), Tadpoles, the Biology of Anuran Larvae. Chicago and London (pp. 170–188). Chicago University Press.
Craugastor raniformis (Boulenger, 1896)	BRACHYCEPHALOIDEA		Direct Developer		Thibaudeau G & Altig R. 1999. Endotrophic anurans, development and evolution. In McDiarmid RW & Altig R (Eds.), Tadpoles, the Biology of Anuran Larvae. Chicago and London (pp. 170–188). Chicago University Press.
Craugastor ranoides (Cope, 1886)	BRACHYCEPHALOIDEA		Direct Developer		Thibaudeau G & Altig R. 1999. Endotrophic anurans, development and evolution. In McDiarmid RW & Altig R (Eds.), Tadpoles, the Biology of Anuran Larvae. Chicago and London (pp. 170–188). Chicago University Press.
Craugastor rayo (Savage and DeWeese, 1979)	BRACHYCEPHALOIDEA		Direct Developer		Thibaudeau G & Altig R. 1999. Endotrophic anurans, development and evolution. In McDiarmid RW & Altig R (Eds.), Tadpoles, the Biology of Anuran Larvae. Chicago and London (pp. 170–188). Chicago University Press.
Craugastor rhodopis (Cope, 1867)	BRACHYCEPHALOIDEA		Direct Developer		Thibaudeau G & Altig R. 1999. Endotrophic anurans, development and evolution. In McDiarmid RW & Altig R (Eds.), Tadpoles, the Biology of Anuran Larvae. Chicago and London (pp. 170–188). Chicago University Press.
Craugastor rhyacobatrachus (Campbell and Savage, 2000)	BRACHYCEPHALOIDEA		Direct Developer		Thibaudeau G & Altig R. 1999. Endotrophic anurans, development and evolution. In McDiarmid RW & Altig R (Eds.), Tadpoles, the Biology of Anuran Larvae. Chicago and London (pp. 170–188). Chicago University Press.
Craugastor rivulus (Campbell and Savage, 2000)	BRACHYCEPHALOIDEA		Direct Developer		Thibaudeau G & Altig R. 1999. Endotrophic anurans, development and evolution. In McDiarmid RW & Altig R (Eds.), Tadpoles, the Biology of Anuran Larvae. Chicago and London (pp. 170–188). Chicago University Press.
Craugastor rostralis (Werner, 1896)	BRACHYCEPHALOIDEA		Direct Developer		Thibaudeau G & Altig R. 1999. Endotrophic anurans, development and evolution. In McDiarmid RW & Altig R (Eds.), Tadpoles, the Biology of Anuran Larvae. Chicago and London (pp. 170–188). Chicago University Press.
Craugastor rubinus Jameson, Streicher, Manuelli, Head, and Smith, 2022	BRACHYCEPHALOIDEA		Direct Developer		Thibaudeau G & Altig R. 1999. Endotrophic anurans, development and evolution. In McDiarmid RW & Altig R (Eds.), Tadpoles, the Biology of Anuran Larvae. Chicago and London (pp. 170–188). Chicago University Press.
Craugastor rugosus (Peters, 1873)	BRACHYCEPHALOIDEA		Direct Developer		Thibaudeau G & Altig R. 1999. Endotrophic anurans, development and evolution. In McDiarmid RW & Altig R (Eds.), Tadpoles, the Biology of Anuran Larvae. Chicago and London (pp. 170–188). Chicago University Press.
Craugastor rugulosus (Cope, 1870)	BRACHYCEPHALOIDEA	1	Direct Developer	Lee JC. 1996. The Amphibians and Reptiles of the Yucatan Peninsula. Cornell University Press, Ithaca, New York.	Thibaudeau G & Altig R. 1999. Endotrophic anurans, development and evolution. In McDiarmid RW & Altig R (Eds.), Tadpoles, the Biology of Anuran Larvae. Chicago and London (pp. 170–188). Chicago University Press.
Craugastor rupinius (Campbell and Savage, 2000)	BRACHYCEPHALOIDEA		Direct Developer		Thibaudeau G & Altig R. 1999. Endotrophic anurans, development and evolution. In McDiarmid RW & Altig R (Eds.), Tadpoles, the Biology of Anuran Larvae. Chicago and London (pp. 170–188). Chicago University Press.
Craugastor sabrinus (Campbell and Savage, 2000)	BRACHYCEPHALOIDEA		Direct Developer		Thibaudeau G & Altig R. 1999. Endotrophic anurans, development and evolution. In McDiarmid RW & Altig R (Eds.), Tadpoles, the Biology of Anuran Larvae. Chicago and London (pp. 170–188). Chicago University Press.
Craugastor sagui Arias, Hertz, and Parra-Olea, 2019	BRACHYCEPHALOIDEA		Direct Developer		Thibaudeau G & Altig R. 1999. Endotrophic anurans, development and evolution. In McDiarmid RW & Altig R (Eds.), Tadpoles, the Biology of Anuran Larvae. Chicago and London (pp. 170–188). Chicago University Press.
Craugastor saltator (Taylor, 1941)	BRACHYCEPHALOIDEA		Direct Developer		Thibaudeau G & Altig R. 1999. Endotrophic anurans, development and evolution. In McDiarmid RW & Altig R (Eds.), Tadpoles, the Biology of Anuran Larvae. Chicago and London (pp. 170–188). Chicago University Press.
Craugastor saltuarius (McCranie and Wilson, 1997)	BRACHYCEPHALOIDEA		Direct Developer		Thibaudeau G & Altig R. 1999. Endotrophic anurans, development and evolution. In McDiarmid RW & Altig R (Eds.), Tadpoles, the Biology of Anuran Larvae. Chicago and London (pp. 170–188). Chicago University Press.
Craugastor sandersoni (Schmidt, 1941)	BRACHYCEPHALOIDEA		Direct Developer		Thibaudeau G & Altig R. 1999. Endotrophic anurans, development and evolution. In McDiarmid RW & Altig R (Eds.), Tadpoles, the Biology of Anuran Larvae. Chicago and London (pp. 170–188). Chicago University Press.
Craugastor silvicola (Lynch, 1967)	BRACHYCEPHALOIDEA		Direct Developer		Thibaudeau G & Altig R. 1999. Endotrophic anurans, development and evolution. In McDiarmid RW & Altig R (Eds.), Tadpoles, the Biology of Anuran Larvae. Chicago and London (pp. 170–188). Chicago University Press.
Craugastor spatulatus (Smith, 1939)	BRACHYCEPHALOIDEA		Direct Developer		Thibaudeau G & Altig R. 1999. Endotrophic anurans, development and evolution. In McDiarmid RW & Altig R (Eds.), Tadpoles, the Biology of Anuran Larvae. Chicago and London (pp. 170–188). Chicago University Press.
Craugastor stadelmani (Schmidt, 1936)	BRACHYCEPHALOIDEA		Direct Developer		Thibaudeau G & Altig R. 1999. Endotrophic anurans, development and evolution. In McDiarmid RW & Altig R (Eds.), Tadpoles, the Biology of Anuran Larvae. Chicago and London (pp. 170–188). Chicago University Press.
Craugastor stejnegerianus (Cope, 1893)	BRACHYCEPHALOIDEA		Direct Developer		Thibaudeau G & Altig R. 1999. Endotrophic anurans, development and evolution. In McDiarmid RW & Altig R (Eds.), Tadpoles, the Biology of Anuran Larvae. Chicago and London (pp. 170–188). Chicago University Press.
Craugastor stuarti (Lynch, 1967)	BRACHYCEPHALOIDEA		Direct Developer		Thibaudeau G & Altig R. 1999. Endotrophic anurans, development and evolution. In McDiarmid RW & Altig R (Eds.), Tadpoles, the Biology of Anuran Larvae. Chicago and London (pp. 170–188). Chicago University Press.
Craugastor tabasarae (Savage, Hollingsworth, Lips, and Jaslow, 2004)	BRACHYCEPHALOIDEA		Direct Developer		Thibaudeau G & Altig R. 1999. Endotrophic anurans, development and evolution. In McDiarmid RW & Altig R (Eds.), Tadpoles, the Biology of Anuran Larvae. Chicago and London (pp. 170–188). Chicago University Press.
Craugastor talamancae (Dunn, 1931)	BRACHYCEPHALOIDEA		Direct Developer		Thibaudeau G & Altig R. 1999. Endotrophic anurans, development and evolution. In McDiarmid RW & Altig R (Eds.), Tadpoles, the Biology of Anuran Larvae. Chicago and London (pp. 170–188). Chicago University Press.
Craugastor tarahumaraensis (Taylor, 1940)	BRACHYCEPHALOIDEA		Direct Developer		Thibaudeau G & Altig R. 1999. Endotrophic anurans, development and evolution. In McDiarmid RW & Altig R (Eds.), Tadpoles, the Biology of Anuran Larvae. Chicago and London (pp. 170–188). Chicago University Press.
Craugastor taurus (Taylor, 1958)	BRACHYCEPHALOIDEA		Direct Developer		Thibaudeau G & Altig R. 1999. Endotrophic anurans, development and evolution. In McDiarmid RW & Altig R (Eds.), Tadpoles, the Biology of Anuran Larvae. Chicago and London (pp. 170–188). Chicago University Press.
Craugastor taylori (Lynch, 1966)	BRACHYCEPHALOIDEA		Direct Developer		Thibaudeau G & Altig R. 1999. Endotrophic anurans, development and evolution. In McDiarmid RW & Altig R (Eds.), Tadpoles, the Biology of Anuran Larvae. Chicago and London (pp. 170–188). Chicago University Press.
Craugastor trachydermus (Campbell, 1994)	BRACHYCEPHALOIDEA		Direct Developer		Thibaudeau G & Altig R. 1999. Endotrophic anurans, development and evolution. In McDiarmid RW & Altig R (Eds.), Tadpoles, the Biology of Anuran Larvae. Chicago and London (pp. 170–188). Chicago University Press.
Craugastor underwoodi (Boulenger, 1896)	BRACHYCEPHALOIDEA		Direct Developer		Thibaudeau G & Altig R. 1999. Endotrophic anurans, development and evolution. In McDiarmid RW & Altig R (Eds.), Tadpoles, the Biology of Anuran Larvae. Chicago and London (pp. 170–188). Chicago University Press.
Craugastor uno (Savage, 1985)	BRACHYCEPHALOIDEA		Direct Developer		Thibaudeau G & Altig R. 1999. Endotrophic anurans, development and evolution. In McDiarmid RW & Altig R (Eds.), Tadpoles, the Biology of Anuran Larvae. Chicago and London (pp. 170–188). Chicago University Press.
Craugastor vocalis (Taylor, 1940)	BRACHYCEPHALOIDEA		Direct Developer		Thibaudeau G & Altig R. 1999. Endotrophic anurans, development and evolution. In McDiarmid RW & Altig R (Eds.), Tadpoles, the Biology of Anuran Larvae. Chicago and London (pp. 170–188). Chicago University Press.
Craugastor vulcani (Shannon and Werler, 1955)	BRACHYCEPHALOIDEA		Direct Developer		Thibaudeau G & Altig R. 1999. Endotrophic anurans, development and evolution. In McDiarmid RW & Altig R (Eds.), Tadpoles, the Biology of Anuran Larvae. Chicago and London (pp. 170–188). Chicago University Press.
Craugastor xucanebi (Stuart, 1941)	BRACHYCEPHALOIDEA		Direct Developer		Thibaudeau G & Altig R. 1999. Endotrophic anurans, development and evolution. In McDiarmid RW & Altig R (Eds.), Tadpoles, the Biology of Anuran Larvae. Chicago and London (pp. 170–188). Chicago University Press.
Craugastor yucatanensis (Lynch, 1965)	BRACHYCEPHALOIDEA		Direct Developer		Thibaudeau G & Altig R. 1999. Endotrophic anurans, development and evolution. In McDiarmid RW & Altig R (Eds.), Tadpoles, the Biology of Anuran Larvae. Chicago and London (pp. 170–188). Chicago University Press.
Craugastor zunigai Arias, Hertz, and Parra-Olea, 2019	BRACHYCEPHALOIDEA		Direct Developer		Thibaudeau G & Altig R. 1999. Endotrophic anurans, development and evolution. In McDiarmid RW & Altig R (Eds.), Tadpoles, the Biology of Anuran Larvae. Chicago and London (pp. 170–188). Chicago University Press.
Diasporus amirae Arias, Chaves, Salazar, Salazar-Zúñiga, and García-Rodríguez, 2019	BRACHYCEPHALOIDEA		Direct Developer		Thibaudeau G & Altig R. 1999. Endotrophic anurans, development and evolution. In McDiarmid RW & Altig R (Eds.), Tadpoles, the Biology of Anuran Larvae. Chicago and London (pp. 170–188). Chicago University Press.
Diasporus anthrax (Lynch, 2001)	BRACHYCEPHALOIDEA		Direct Developer		Thibaudeau G & Altig R. 1999. Endotrophic anurans, development and evolution. In McDiarmid RW & Altig R (Eds.), Tadpoles, the Biology of Anuran Larvae. Chicago and London (pp. 170–188). Chicago University Press.
Diasporus citrinobapheus Hertz, Hauenschild, Lotzkat, and Köhler, 2012	BRACHYCEPHALOIDEA		Direct Developer		Thibaudeau G & Altig R. 1999. Endotrophic anurans, development and evolution. In McDiarmid RW & Altig R (Eds.), Tadpoles, the Biology of Anuran Larvae. Chicago and London (pp. 170–188). Chicago University Press.
Diasporus darienensis Batista, Köhler, Mebert, Hertz, and Vesely, 2016	BRACHYCEPHALOIDEA		Direct Developer		Thibaudeau G & Altig R. 1999. Endotrophic anurans, development and evolution. In McDiarmid RW & Altig R (Eds.), Tadpoles, the Biology of Anuran Larvae. Chicago and London (pp. 170–188). Chicago University Press.
Diasporus diastema (Cope, 1875)	BRACHYCEPHALOIDEA		Direct Developer		Thibaudeau G & Altig R. 1999. Endotrophic anurans, development and evolution. In McDiarmid RW & Altig R (Eds.), Tadpoles, the Biology of Anuran Larvae. Chicago and London (pp. 170–188). Chicago University Press.
Diasporus gularis (Boulenger, 1898)	BRACHYCEPHALOIDEA		Direct Developer		Thibaudeau G & Altig R. 1999. Endotrophic anurans, development and evolution. In McDiarmid RW & Altig R (Eds.), Tadpoles, the Biology of Anuran Larvae. Chicago and London (pp. 170–188). Chicago University Press.
Diasporus hylaeformis (Cope, 1875)	BRACHYCEPHALOIDEA		Direct Developer		Thibaudeau G & Altig R. 1999. Endotrophic anurans, development and evolution. In McDiarmid RW & Altig R (Eds.), Tadpoles, the Biology of Anuran Larvae. Chicago and London (pp. 170–188). Chicago University Press.
Diasporus igneus Batista, Ponce, and Hertz, 2012	BRACHYCEPHALOIDEA		Direct Developer		Thibaudeau G & Altig R. 1999. Endotrophic anurans, development and evolution. In McDiarmid RW & Altig R (Eds.), Tadpoles, the Biology of Anuran Larvae. Chicago and London (pp. 170–188). Chicago University Press.
Diasporus lynchi Ospina-Sarria, Velásquez-Trujillo, Castaño Saavedra, Castillo, and Bolívar-García, 2022	BRACHYCEPHALOIDEA		Direct Developer		Thibaudeau G & Altig R. 1999. Endotrophic anurans, development and evolution. In McDiarmid RW & Altig R (Eds.), Tadpoles, the Biology of Anuran Larvae. Chicago and London (pp. 170–188). Chicago University Press.
Diasporus majeensis Batista, Köhler, Mebert, Hertz, and Vesely, 2016	BRACHYCEPHALOIDEA		Direct Developer		Thibaudeau G & Altig R. 1999. Endotrophic anurans, development and evolution. In McDiarmid RW & Altig R (Eds.), Tadpoles, the Biology of Anuran Larvae. Chicago and London (pp. 170–188). Chicago University Press.
Diasporus pequeno Batista, Köhler, Mebert, Hertz, and Vesely, 2016, Zool. J. Linn. Soc., 178: 274.	BRACHYCEPHALOIDEA		Direct Developer		Thibaudeau G & Altig R. 1999. Endotrophic anurans, development and evolution. In McDiarmid RW & Altig R (Eds.), Tadpoles, the Biology of Anuran Larvae. Chicago and London (pp. 170–188). Chicago University Press.
Diasporus quidditus (Lynch, 2001)	BRACHYCEPHALOIDEA		Direct Developer		Thibaudeau G & Altig R. 1999. Endotrophic anurans, development and evolution. In McDiarmid RW & Altig R (Eds.), Tadpoles, the Biology of Anuran Larvae. Chicago and London (pp. 170–188). Chicago University Press.
Diasporus sapo Batista, Köhler, Mebert, Hertz, and Vesely, 2016, Zool. J. Linn. Soc., 178: 274.	BRACHYCEPHALOIDEA		Direct Developer		Thibaudeau G & Altig R. 1999. Endotrophic anurans, development and evolution. In McDiarmid RW & Altig R (Eds.), Tadpoles, the Biology of Anuran Larvae. Chicago and London (pp. 170–188). Chicago University Press.
Diasporus tigrillo (Savage, 1997)	BRACHYCEPHALOIDEA		Direct Developer		Thibaudeau G & Altig R. 1999. Endotrophic anurans, development and evolution. In McDiarmid RW & Altig R (Eds.), Tadpoles, the Biology of Anuran Larvae. Chicago and London (pp. 170–188). Chicago University Press.
Diasporus tinker (Lynch, 2001)	BRACHYCEPHALOIDEA		Direct Developer		Thibaudeau G & Altig R. 1999. Endotrophic anurans, development and evolution. In McDiarmid RW & Altig R (Eds.), Tadpoles, the Biology of Anuran Larvae. Chicago and London (pp. 170–188). Chicago University Press.
Diasporus ventrimaculatus Chaves, García-Rodríguez, Mora, and Leal, 2009	BRACHYCEPHALOIDEA		Direct Developer		Thibaudeau G & Altig R. 1999. Endotrophic anurans, development and evolution. In McDiarmid RW & Altig R (Eds.), Tadpoles, the Biology of Anuran Larvae. Chicago and London (pp. 170–188). Chicago University Press.
Diasporus vocator (Taylor, 1955)	BRACHYCEPHALOIDEA		Direct Developer		Thibaudeau G & Altig R. 1999. Endotrophic anurans, development and evolution. In McDiarmid RW & Altig R (Eds.), Tadpoles, the Biology of Anuran Larvae. Chicago and London (pp. 170–188). Chicago University Press.
Dischidodactylus colonnelloi Ayarzagüena, 1985	BRACHYCEPHALOIDEA		Direct Developer		Thibaudeau G & Altig R. 1999. Endotrophic anurans, development and evolution. In McDiarmid RW & Altig R (Eds.), Tadpoles, the Biology of Anuran Larvae. Chicago and London (pp. 170–188). Chicago University Press.
Dischidodactylus duidensis (Rivero, 1968)	BRACHYCEPHALOIDEA		Direct Developer		Thibaudeau G & Altig R. 1999. Endotrophic anurans, development and evolution. In McDiarmid RW & Altig R (Eds.), Tadpoles, the Biology of Anuran Larvae. Chicago and London (pp. 170–188). Chicago University Press.
Eleutherodactylus abbotti Cochran, 1923	BRACHYCEPHALOIDEA		Direct Developer		Thibaudeau G & Altig R. 1999. Endotrophic anurans, development and evolution. In McDiarmid RW & Altig R (Eds.), Tadpoles, the Biology of Anuran Larvae. Chicago and London (pp. 170–188). Chicago University Press.
Eleutherodactylus acmonis Schwartz, 1960	BRACHYCEPHALOIDEA		Direct Developer		Thibaudeau G & Altig R. 1999. Endotrophic anurans, development and evolution. In McDiarmid RW & Altig R (Eds.), Tadpoles, the Biology of Anuran Larvae. Chicago and London (pp. 170–188). Chicago University Press.
Eleutherodactylus adelus Díaz, Cadiz, and Hedges, 2003	BRACHYCEPHALOIDEA	1	Direct Developer	Diaz LM, Cadiz A & Hedges SB. 2003. A new grass frog from Pine Forests of western Cuba, and description of acoustic and pattern variation in Eleutherodactylus varleyi (Amphibia: Leptodactylidae). Caribbean Journal of Science 39: 176–188.	Thibaudeau G & Altig R. 1999. Endotrophic anurans, development and evolution. In McDiarmid RW & Altig R (Eds.), Tadpoles, the Biology of Anuran Larvae. Chicago and London (pp. 170–188). Chicago University Press.
Eleutherodactylus albipes Barbour and Shreve, 1937	BRACHYCEPHALOIDEA		Direct Developer		Thibaudeau G & Altig R. 1999. Endotrophic anurans, development and evolution. In McDiarmid RW & Altig R (Eds.), Tadpoles, the Biology of Anuran Larvae. Chicago and London (pp. 170–188). Chicago University Press.
Eleutherodactylus albolabris (Taylor, 1943)	BRACHYCEPHALOIDEA		Direct Developer		Thibaudeau G & Altig R. 1999. Endotrophic anurans, development and evolution. In McDiarmid RW & Altig R (Eds.), Tadpoles, the Biology of Anuran Larvae. Chicago and London (pp. 170–188). Chicago University Press.
Eleutherodactylus alcoae Schwartz, 1971	BRACHYCEPHALOIDEA		Direct Developer		Thibaudeau G & Altig R. 1999. Endotrophic anurans, development and evolution. In McDiarmid RW & Altig R (Eds.), Tadpoles, the Biology of Anuran Larvae. Chicago and London (pp. 170–188). Chicago University Press.
Eleutherodactylus alticola Lynn, 1937	BRACHYCEPHALOIDEA		Direct Developer		Thibaudeau G & Altig R. 1999. Endotrophic anurans, development and evolution. In McDiarmid RW & Altig R (Eds.), Tadpoles, the Biology of Anuran Larvae. Chicago and London (pp. 170–188). Chicago University Press.
Eleutherodactylus amadeus Hedges, Thomas, and Franz, 1987	BRACHYCEPHALOIDEA		Direct Developer		Thibaudeau G & Altig R. 1999. Endotrophic anurans, development and evolution. In McDiarmid RW & Altig R (Eds.), Tadpoles, the Biology of Anuran Larvae. Chicago and London (pp. 170–188). Chicago University Press.
Eleutherodactylus amplinympha Kaiser, Green, and Schmid, 1994	BRACHYCEPHALOIDEA		Direct Developer		Thibaudeau G & Altig R. 1999. Endotrophic anurans, development and evolution. In McDiarmid RW & Altig R (Eds.), Tadpoles, the Biology of Anuran Larvae. Chicago and London (pp. 170–188). Chicago University Press.
Eleutherodactylus andrewsi Lynn, 1937	BRACHYCEPHALOIDEA		Direct Developer		Thibaudeau G & Altig R. 1999. Endotrophic anurans, development and evolution. In McDiarmid RW & Altig R (Eds.), Tadpoles, the Biology of Anuran Larvae. Chicago and London (pp. 170–188). Chicago University Press.
Eleutherodactylus angustidigitorum (Taylor, 1940)	BRACHYCEPHALOIDEA		Direct Developer		Thibaudeau G & Altig R. 1999. Endotrophic anurans, development and evolution. In McDiarmid RW & Altig R (Eds.), Tadpoles, the Biology of Anuran Larvae. Chicago and London (pp. 170–188). Chicago University Press.
Eleutherodactylus antillensis (Reinhardt and Lütken, 1863)	BRACHYCEPHALOIDEA		Direct Developer		Thibaudeau G & Altig R. 1999. Endotrophic anurans, development and evolution. In McDiarmid RW & Altig R (Eds.), Tadpoles, the Biology of Anuran Larvae. Chicago and London (pp. 170–188). Chicago University Press.
Eleutherodactylus aporostegus Schwartz, 1965	BRACHYCEPHALOIDEA		Direct Developer		Thibaudeau G & Altig R. 1999. Endotrophic anurans, development and evolution. In McDiarmid RW & Altig R (Eds.), Tadpoles, the Biology of Anuran Larvae. Chicago and London (pp. 170–188). Chicago University Press.
Eleutherodactylus apostates Schwartz, 1973	BRACHYCEPHALOIDEA		Direct Developer		Thibaudeau G & Altig R. 1999. Endotrophic anurans, development and evolution. In McDiarmid RW & Altig R (Eds.), Tadpoles, the Biology of Anuran Larvae. Chicago and London (pp. 170–188). Chicago University Press.
Eleutherodactylus armstrongi Noble and Hassler, 1933	BRACHYCEPHALOIDEA		Direct Developer		Thibaudeau G & Altig R. 1999. Endotrophic anurans, development and evolution. In McDiarmid RW & Altig R (Eds.), Tadpoles, the Biology of Anuran Larvae. Chicago and London (pp. 170–188). Chicago University Press.
Eleutherodactylus atkinsi Dunn, 1925	BRACHYCEPHALOIDEA	1	Direct Developer	Alfonso YU, Rodríguez-Gómez Y, Charruau P, Sanz-Ochotorena A & Krysko KL. 2017. Oviposition and gonadal ultrastructure in the Cuban groin-spot frog, Eleutherodactylus atkinsi Dunn, 1925 (Anura: Eleutherodactylidae). Copeia 2017: 781–790.	Thibaudeau G & Altig R. 1999. Endotrophic anurans, development and evolution. In McDiarmid RW & Altig R (Eds.), Tadpoles, the Biology of Anuran Larvae. Chicago and London (pp. 170–188). Chicago University Press.
Eleutherodactylus audanti Cochran, 1934	BRACHYCEPHALOIDEA		Direct Developer		Thibaudeau G & Altig R. 1999. Endotrophic anurans, development and evolution. In McDiarmid RW & Altig R (Eds.), Tadpoles, the Biology of Anuran Larvae. Chicago and London (pp. 170–188). Chicago University Press.
Eleutherodactylus auriculatoides Noble, 1923	BRACHYCEPHALOIDEA		Direct Developer		Thibaudeau G & Altig R. 1999. Endotrophic anurans, development and evolution. In McDiarmid RW & Altig R (Eds.), Tadpoles, the Biology of Anuran Larvae. Chicago and London (pp. 170–188). Chicago University Press.
Eleutherodactylus auriculatus (Cope, 1862)	BRACHYCEPHALOIDEA		Direct Developer		Thibaudeau G & Altig R. 1999. Endotrophic anurans, development and evolution. In McDiarmid RW & Altig R (Eds.), Tadpoles, the Biology of Anuran Larvae. Chicago and London (pp. 170–188). Chicago University Press.
Eleutherodactylus bakeri Cochran, 1935	BRACHYCEPHALOIDEA		Direct Developer		Thibaudeau G & Altig R. 1999. Endotrophic anurans, development and evolution. In McDiarmid RW & Altig R (Eds.), Tadpoles, the Biology of Anuran Larvae. Chicago and London (pp. 170–188). Chicago University Press.
Eleutherodactylus barlagnei Lynch, 1965	BRACHYCEPHALOIDEA		Direct Developer		Thibaudeau G & Altig R. 1999. Endotrophic anurans, development and evolution. In McDiarmid RW & Altig R (Eds.), Tadpoles, the Biology of Anuran Larvae. Chicago and London (pp. 170–188). Chicago University Press.
Eleutherodactylus bartonsmithi Schwartz, 1960	BRACHYCEPHALOIDEA		Direct Developer		Thibaudeau G & Altig R. 1999. Endotrophic anurans, development and evolution. In McDiarmid RW & Altig R (Eds.), Tadpoles, the Biology of Anuran Larvae. Chicago and London (pp. 170–188). Chicago University Press.
Eleutherodactylus beguei Díaz and Hedges, 2015	BRACHYCEPHALOIDEA		Direct Developer		Thibaudeau G & Altig R. 1999. Endotrophic anurans, development and evolution. In McDiarmid RW & Altig R (Eds.), Tadpoles, the Biology of Anuran Larvae. Chicago and London (pp. 170–188). Chicago University Press.
Eleutherodactylus blairhedgesi Estrada, Díaz, and Rodriguez, 1998	BRACHYCEPHALOIDEA		Direct Developer		Thibaudeau G & Altig R. 1999. Endotrophic anurans, development and evolution. In McDiarmid RW & Altig R (Eds.), Tadpoles, the Biology of Anuran Larvae. Chicago and London (pp. 170–188). Chicago University Press.
Eleutherodactylus bothroboans Schwartz, 1965	BRACHYCEPHALOIDEA		Direct Developer		Thibaudeau G & Altig R. 1999. Endotrophic anurans, development and evolution. In McDiarmid RW & Altig R (Eds.), Tadpoles, the Biology of Anuran Larvae. Chicago and London (pp. 170–188). Chicago University Press.
Eleutherodactylus bresslerae Schwartz, 1960	BRACHYCEPHALOIDEA		Direct Developer		Thibaudeau G & Altig R. 1999. Endotrophic anurans, development and evolution. In McDiarmid RW & Altig R (Eds.), Tadpoles, the Biology of Anuran Larvae. Chicago and London (pp. 170–188). Chicago University Press.
Eleutherodactylus brevirostris Shreve, 1936	BRACHYCEPHALOIDEA		Direct Developer		Thibaudeau G & Altig R. 1999. Endotrophic anurans, development and evolution. In McDiarmid RW & Altig R (Eds.), Tadpoles, the Biology of Anuran Larvae. Chicago and London (pp. 170–188). Chicago University Press.
Eleutherodactylus brittoni Schmidt, 1920	BRACHYCEPHALOIDEA		Direct Developer		Thibaudeau G & Altig R. 1999. Endotrophic anurans, development and evolution. In McDiarmid RW & Altig R (Eds.), Tadpoles, the Biology of Anuran Larvae. Chicago and London (pp. 170–188). Chicago University Press.
Eleutherodactylus campi (Stejneger, 1915)	BRACHYCEPHALOIDEA	1	Direct Developer	Hayes-Odum LA. 1990. Observations on reproduction and embryonic development in Syrrhophus cystignathoides campi (Anura: Leptodactylidae). Southwestern Naturalist 35: 358–361.	Thibaudeau G & Altig R. 1999. Endotrophic anurans, development and evolution. In McDiarmid RW & Altig R (Eds.), Tadpoles, the Biology of Anuran Larvae. Chicago and London (pp. 170–188). Chicago University Press.
Eleutherodactylus caribe Hedges and Thomas, 1992	BRACHYCEPHALOIDEA		Direct Developer		Thibaudeau G & Altig R. 1999. Endotrophic anurans, development and evolution. In McDiarmid RW & Altig R (Eds.), Tadpoles, the Biology of Anuran Larvae. Chicago and London (pp. 170–188). Chicago University Press.
Eleutherodactylus casparii Dunn, 1926	BRACHYCEPHALOIDEA		Direct Developer		Thibaudeau G & Altig R. 1999. Endotrophic anurans, development and evolution. In McDiarmid RW & Altig R (Eds.), Tadpoles, the Biology of Anuran Larvae. Chicago and London (pp. 170–188). Chicago University Press.
Eleutherodactylus cattus Rodriguez, Dugo-Cota, Montero-Mendieta, Gonzalez-Voyer, Alonso Bosch, Vences, and Vilà, 2017	BRACHYCEPHALOIDEA		Direct Developer		Thibaudeau G & Altig R. 1999. Endotrophic anurans, development and evolution. In McDiarmid RW & Altig R (Eds.), Tadpoles, the Biology of Anuran Larvae. Chicago and London (pp. 170–188). Chicago University Press.
Eleutherodactylus cavernicola Lynn, 1954	BRACHYCEPHALOIDEA		Direct Developer		Thibaudeau G & Altig R. 1999. Endotrophic anurans, development and evolution. In McDiarmid RW & Altig R (Eds.), Tadpoles, the Biology of Anuran Larvae. Chicago and London (pp. 170–188). Chicago University Press.
Eleutherodactylus chlorophenax Schwartz, 1976	BRACHYCEPHALOIDEA		Direct Developer		Thibaudeau G & Altig R. 1999. Endotrophic anurans, development and evolution. In McDiarmid RW & Altig R (Eds.), Tadpoles, the Biology of Anuran Larvae. Chicago and London (pp. 170–188). Chicago University Press.
Eleutherodactylus cochranae Grant, 1932	BRACHYCEPHALOIDEA	1	Direct Developer	Villanueva-Rivera LJ & Joglar RL. 2001. Eleutherodactylus cochranae (Coquí Pitito) Reproduction. Herpetological Review 32: 182.	Thibaudeau G & Altig R. 1999. Endotrophic anurans, development and evolution. In McDiarmid RW & Altig R (Eds.), Tadpoles, the Biology of Anuran Larvae. Chicago and London (pp. 170–188). Chicago University Press.
Eleutherodactylus colimotl Grünwald, Reyes-Velasco, Franz-Chávez, Morales-Flores, Ahumada-Carrillo, Jones, and Boissinot, 2018	BRACHYCEPHALOIDEA		Direct Developer		Thibaudeau G & Altig R. 1999. Endotrophic anurans, development and evolution. In McDiarmid RW & Altig R (Eds.), Tadpoles, the Biology of Anuran Larvae. Chicago and London (pp. 170–188). Chicago University Press.
Eleutherodactylus cooki Grant, 1932	BRACHYCEPHALOIDEA	1	Direct Developer	Burrowes P. 2000. Parental care and sexual selection in the Puerto Rican cave-dwelling frog, Eleutherodactylus cooki. Herpetologica 56: 375–386.	Thibaudeau G & Altig R. 1999. Endotrophic anurans, development and evolution. In McDiarmid RW & Altig R (Eds.), Tadpoles, the Biology of Anuran Larvae. Chicago and London (pp. 170–188). Chicago University Press.
Eleutherodactylus coqui Thomas, 1966	BRACHYCEPHALOIDEA	1	Direct Developer	Townsend DS & Stewart MM. 1985. Direct development in Eleutherodactylus coqui (Anura: Leptodactylidae) - staging table. Copeia 1985: 423–436.	Thibaudeau G & Altig R. 1999. Endotrophic anurans, development and evolution. In McDiarmid RW & Altig R (Eds.), Tadpoles, the Biology of Anuran Larvae. Chicago and London (pp. 170–188). Chicago University Press.
Eleutherodactylus corona Hedges and Thomas, 1992	BRACHYCEPHALOIDEA		Direct Developer		Thibaudeau G & Altig R. 1999. Endotrophic anurans, development and evolution. In McDiarmid RW & Altig R (Eds.), Tadpoles, the Biology of Anuran Larvae. Chicago and London (pp. 170–188). Chicago University Press.
Eleutherodactylus counouspeus Schwartz, 1964	BRACHYCEPHALOIDEA		Direct Developer		Thibaudeau G & Altig R. 1999. Endotrophic anurans, development and evolution. In McDiarmid RW & Altig R (Eds.), Tadpoles, the Biology of Anuran Larvae. Chicago and London (pp. 170–188). Chicago University Press.
Eleutherodactylus cubanus Barbour, 1942	BRACHYCEPHALOIDEA		Direct Developer		Thibaudeau G & Altig R. 1999. Endotrophic anurans, development and evolution. In McDiarmid RW & Altig R (Eds.), Tadpoles, the Biology of Anuran Larvae. Chicago and London (pp. 170–188). Chicago University Press.
Eleutherodactylus cundalli Dunn, 1926	BRACHYCEPHALOIDEA		Direct Developer		Thibaudeau G & Altig R. 1999. Endotrophic anurans, development and evolution. In McDiarmid RW & Altig R (Eds.), Tadpoles, the Biology of Anuran Larvae. Chicago and London (pp. 170–188). Chicago University Press.
Eleutherodactylus cuneatus (Cope, 1862)	BRACHYCEPHALOIDEA		Direct Developer		Thibaudeau G & Altig R. 1999. Endotrophic anurans, development and evolution. In McDiarmid RW & Altig R (Eds.), Tadpoles, the Biology of Anuran Larvae. Chicago and London (pp. 170–188). Chicago University Press.
Eleutherodactylus cystignathoides (Cope, 1877)	BRACHYCEPHALOIDEA		Direct Developer		Thibaudeau G & Altig R. 1999. Endotrophic anurans, development and evolution. In McDiarmid RW & Altig R (Eds.), Tadpoles, the Biology of Anuran Larvae. Chicago and London (pp. 170–188). Chicago University Press.
Eleutherodactylus darlingtoni Cochran, 1935	BRACHYCEPHALOIDEA		Direct Developer		Thibaudeau G & Altig R. 1999. Endotrophic anurans, development and evolution. In McDiarmid RW & Altig R (Eds.), Tadpoles, the Biology of Anuran Larvae. Chicago and London (pp. 170–188). Chicago University Press.
Eleutherodactylus dennisi (Lynch, 1970)	BRACHYCEPHALOIDEA		Direct Developer		Thibaudeau G & Altig R. 1999. Endotrophic anurans, development and evolution. In McDiarmid RW & Altig R (Eds.), Tadpoles, the Biology of Anuran Larvae. Chicago and London (pp. 170–188). Chicago University Press.
Eleutherodactylus dilatus (Davis and Dixon, 1955)	BRACHYCEPHALOIDEA		Direct Developer		Thibaudeau G & Altig R. 1999. Endotrophic anurans, development and evolution. In McDiarmid RW & Altig R (Eds.), Tadpoles, the Biology of Anuran Larvae. Chicago and London (pp. 170–188). Chicago University Press.
Eleutherodactylus dimidiatus (Cope, 1862)	BRACHYCEPHALOIDEA	1	Direct Developer	Estrada AR. 1987. Los nidos terrestres de dos especies de anfibios cubanos del genero Eleutherodactylus (Anura: Leptodactylidae). Poeyana 352: 1–9.	Thibaudeau G & Altig R. 1999. Endotrophic anurans, development and evolution. In McDiarmid RW & Altig R (Eds.), Tadpoles, the Biology of Anuran Larvae. Chicago and London (pp. 170–188). Chicago University Press.
Eleutherodactylus diplasius Schwartz, 1973	BRACHYCEPHALOIDEA		Direct Developer		Thibaudeau G & Altig R. 1999. Endotrophic anurans, development and evolution. In McDiarmid RW & Altig R (Eds.), Tadpoles, the Biology of Anuran Larvae. Chicago and London (pp. 170–188). Chicago University Press.
Eleutherodactylus dolomedes Hedges and Thomas, 1992	BRACHYCEPHALOIDEA		Direct Developer		Thibaudeau G & Altig R. 1999. Endotrophic anurans, development and evolution. In McDiarmid RW & Altig R (Eds.), Tadpoles, the Biology of Anuran Larvae. Chicago and London (pp. 170–188). Chicago University Press.
Eleutherodactylus eileenae Dunn, 1926	BRACHYCEPHALOIDEA		Direct Developer		Thibaudeau G & Altig R. 1999. Endotrophic anurans, development and evolution. In McDiarmid RW & Altig R (Eds.), Tadpoles, the Biology of Anuran Larvae. Chicago and London (pp. 170–188). Chicago University Press.
Eleutherodactylus emiliae Dunn, 1926	BRACHYCEPHALOIDEA		Direct Developer		Thibaudeau G & Altig R. 1999. Endotrophic anurans, development and evolution. In McDiarmid RW & Altig R (Eds.), Tadpoles, the Biology of Anuran Larvae. Chicago and London (pp. 170–188). Chicago University Press.
Eleutherodactylus eneidae Rivero, 1959	BRACHYCEPHALOIDEA		Direct Developer		Thibaudeau G & Altig R. 1999. Endotrophic anurans, development and evolution. In McDiarmid RW & Altig R (Eds.), Tadpoles, the Biology of Anuran Larvae. Chicago and London (pp. 170–188). Chicago University Press.
Eleutherodactylus erendirae Grünwald, Reyes-Velasco, Franz-Chávez, Morales-Flores, Ahumada-Carrillo, Jones, and Boissinot, 2018	BRACHYCEPHALOIDEA		Direct Developer		Thibaudeau G & Altig R. 1999. Endotrophic anurans, development and evolution. In McDiarmid RW & Altig R (Eds.), Tadpoles, the Biology of Anuran Larvae. Chicago and London (pp. 170–188). Chicago University Press.
Eleutherodactylus erythrochomus Palacios-Aguilar and Santos-Bibiano, 2020	BRACHYCEPHALOIDEA		Direct Developer		Thibaudeau G & Altig R. 1999. Endotrophic anurans, development and evolution. In McDiarmid RW & Altig R (Eds.), Tadpoles, the Biology of Anuran Larvae. Chicago and London (pp. 170–188). Chicago University Press.
Eleutherodactylus erythroproctus Schwartz, 1960	BRACHYCEPHALOIDEA		Direct Developer		Thibaudeau G & Altig R. 1999. Endotrophic anurans, development and evolution. In McDiarmid RW & Altig R (Eds.), Tadpoles, the Biology of Anuran Larvae. Chicago and London (pp. 170–188). Chicago University Press.
Eleutherodactylus etheridgei Schwartz, 1958	BRACHYCEPHALOIDEA		Direct Developer		Thibaudeau G & Altig R. 1999. Endotrophic anurans, development and evolution. In McDiarmid RW & Altig R (Eds.), Tadpoles, the Biology of Anuran Larvae. Chicago and London (pp. 170–188). Chicago University Press.
Eleutherodactylus eunaster Schwartz, 1973	BRACHYCEPHALOIDEA		Direct Developer		Thibaudeau G & Altig R. 1999. Endotrophic anurans, development and evolution. In McDiarmid RW & Altig R (Eds.), Tadpoles, the Biology of Anuran Larvae. Chicago and London (pp. 170–188). Chicago University Press.
Eleutherodactylus feichtingeri Díaz, Hedges, and Schmid, 2012	BRACHYCEPHALOIDEA		Direct Developer		Thibaudeau G & Altig R. 1999. Endotrophic anurans, development and evolution. In McDiarmid RW & Altig R (Eds.), Tadpoles, the Biology of Anuran Larvae. Chicago and London (pp. 170–188). Chicago University Press.
Eleutherodactylus flavescens Noble, 1923	BRACHYCEPHALOIDEA		Direct Developer		Thibaudeau G & Altig R. 1999. Endotrophic anurans, development and evolution. In McDiarmid RW & Altig R (Eds.), Tadpoles, the Biology of Anuran Larvae. Chicago and London (pp. 170–188). Chicago University Press.
Eleutherodactylus floresvillelai Grünwald, Reyes-Velasco, Franz-Chávez, Morales-Flores, Ahumada-Carrillo, Jones, and Boissinot, 2018	BRACHYCEPHALOIDEA		Direct Developer		Thibaudeau G & Altig R. 1999. Endotrophic anurans, development and evolution. In McDiarmid RW & Altig R (Eds.), Tadpoles, the Biology of Anuran Larvae. Chicago and London (pp. 170–188). Chicago University Press.
Eleutherodactylus fowleri Schwartz, 1973	BRACHYCEPHALOIDEA		Direct Developer		Thibaudeau G & Altig R. 1999. Endotrophic anurans, development and evolution. In McDiarmid RW & Altig R (Eds.), Tadpoles, the Biology of Anuran Larvae. Chicago and London (pp. 170–188). Chicago University Press.
Eleutherodactylus furcyensis Shreve and Williams, 1963	BRACHYCEPHALOIDEA		Direct Developer		Thibaudeau G & Altig R. 1999. Endotrophic anurans, development and evolution. In McDiarmid RW & Altig R (Eds.), Tadpoles, the Biology of Anuran Larvae. Chicago and London (pp. 170–188). Chicago University Press.
Eleutherodactylus fuscus Lynn and Dent, 1943	BRACHYCEPHALOIDEA		Direct Developer		Thibaudeau G & Altig R. 1999. Endotrophic anurans, development and evolution. In McDiarmid RW & Altig R (Eds.), Tadpoles, the Biology of Anuran Larvae. Chicago and London (pp. 170–188). Chicago University Press.
Eleutherodactylus geitonos Díaz, Incháustegui, Marte, Köhler, Cádiz, and Rodríguez, 2018	BRACHYCEPHALOIDEA		Direct Developer		Thibaudeau G & Altig R. 1999. Endotrophic anurans, development and evolution. In McDiarmid RW & Altig R (Eds.), Tadpoles, the Biology of Anuran Larvae. Chicago and London (pp. 170–188). Chicago University Press.
Eleutherodactylus glamyrus Estrada and Hedges, 1997	BRACHYCEPHALOIDEA		Direct Developer		Thibaudeau G & Altig R. 1999. Endotrophic anurans, development and evolution. In McDiarmid RW & Altig R (Eds.), Tadpoles, the Biology of Anuran Larvae. Chicago and London (pp. 170–188). Chicago University Press.
Eleutherodactylus glandulifer Cochran, 1935	BRACHYCEPHALOIDEA		Direct Developer		Thibaudeau G & Altig R. 1999. Endotrophic anurans, development and evolution. In McDiarmid RW & Altig R (Eds.), Tadpoles, the Biology of Anuran Larvae. Chicago and London (pp. 170–188). Chicago University Press.
Eleutherodactylus glanduliferoides Shreve, 1936	BRACHYCEPHALOIDEA		Direct Developer		Thibaudeau G & Altig R. 1999. Endotrophic anurans, development and evolution. In McDiarmid RW & Altig R (Eds.), Tadpoles, the Biology of Anuran Larvae. Chicago and London (pp. 170–188). Chicago University Press.
Eleutherodactylus glaphycompus Schwartz, 1973	BRACHYCEPHALOIDEA		Direct Developer		Thibaudeau G & Altig R. 1999. Endotrophic anurans, development and evolution. In McDiarmid RW & Altig R (Eds.), Tadpoles, the Biology of Anuran Larvae. Chicago and London (pp. 170–188). Chicago University Press.
Eleutherodactylus glaucoreius Schwartz and Fowler, 1973	BRACHYCEPHALOIDEA		Direct Developer		Thibaudeau G & Altig R. 1999. Endotrophic anurans, development and evolution. In McDiarmid RW & Altig R (Eds.), Tadpoles, the Biology of Anuran Larvae. Chicago and London (pp. 170–188). Chicago University Press.
Eleutherodactylus goini Schwartz, 1960	BRACHYCEPHALOIDEA		Direct Developer		Thibaudeau G & Altig R. 1999. Endotrophic anurans, development and evolution. In McDiarmid RW & Altig R (Eds.), Tadpoles, the Biology of Anuran Larvae. Chicago and London (pp. 170–188). Chicago University Press.
Eleutherodactylus gossei Dunn, 1926	BRACHYCEPHALOIDEA		Direct Developer		Thibaudeau G & Altig R. 1999. Endotrophic anurans, development and evolution. In McDiarmid RW & Altig R (Eds.), Tadpoles, the Biology of Anuran Larvae. Chicago and London (pp. 170–188). Chicago University Press.
Eleutherodactylus grabhami Dunn, 1926	BRACHYCEPHALOIDEA		Direct Developer		Thibaudeau G & Altig R. 1999. Endotrophic anurans, development and evolution. In McDiarmid RW & Altig R (Eds.), Tadpoles, the Biology of Anuran Larvae. Chicago and London (pp. 170–188). Chicago University Press.
Eleutherodactylus grahami Schwartz, 1979	BRACHYCEPHALOIDEA		Direct Developer		Thibaudeau G & Altig R. 1999. Endotrophic anurans, development and evolution. In McDiarmid RW & Altig R (Eds.), Tadpoles, the Biology of Anuran Larvae. Chicago and London (pp. 170–188). Chicago University Press.
Eleutherodactylus grandis (Dixon, 1957)	BRACHYCEPHALOIDEA		Direct Developer		Thibaudeau G & Altig R. 1999. Endotrophic anurans, development and evolution. In McDiarmid RW & Altig R (Eds.), Tadpoles, the Biology of Anuran Larvae. Chicago and London (pp. 170–188). Chicago University Press.
Eleutherodactylus greyi Dunn, 1926	BRACHYCEPHALOIDEA		Direct Developer		Thibaudeau G & Altig R. 1999. Endotrophic anurans, development and evolution. In McDiarmid RW & Altig R (Eds.), Tadpoles, the Biology of Anuran Larvae. Chicago and London (pp. 170–188). Chicago University Press.
Eleutherodactylus griphus Crombie, 1986	BRACHYCEPHALOIDEA		Direct Developer		Thibaudeau G & Altig R. 1999. Endotrophic anurans, development and evolution. In McDiarmid RW & Altig R (Eds.), Tadpoles, the Biology of Anuran Larvae. Chicago and London (pp. 170–188). Chicago University Press.
Eleutherodactylus grunwaldi Reyes-Velasco, Ahumada-Carrillo, Burkhardt, and Devitt, 2015	BRACHYCEPHALOIDEA		Direct Developer		Thibaudeau G & Altig R. 1999. Endotrophic anurans, development and evolution. In McDiarmid RW & Altig R (Eds.), Tadpoles, the Biology of Anuran Larvae. Chicago and London (pp. 170–188). Chicago University Press.
Eleutherodactylus gryllus Schmidt, 1920	BRACHYCEPHALOIDEA		Direct Developer		Thibaudeau G & Altig R. 1999. Endotrophic anurans, development and evolution. In McDiarmid RW & Altig R (Eds.), Tadpoles, the Biology of Anuran Larvae. Chicago and London (pp. 170–188). Chicago University Press.
Eleutherodactylus guanahacabibes Estrada and Rodriguez, 1985	BRACHYCEPHALOIDEA		Direct Developer		Thibaudeau G & Altig R. 1999. Endotrophic anurans, development and evolution. In McDiarmid RW & Altig R (Eds.), Tadpoles, the Biology of Anuran Larvae. Chicago and London (pp. 170–188). Chicago University Press.
Eleutherodactylus guantanamera Hedges, Estrada, and Thomas, 1992	BRACHYCEPHALOIDEA		Direct Developer		Thibaudeau G & Altig R. 1999. Endotrophic anurans, development and evolution. In McDiarmid RW & Altig R (Eds.), Tadpoles, the Biology of Anuran Larvae. Chicago and London (pp. 170–188). Chicago University Press.
Eleutherodactylus gundlachi Schmidt, 1920	BRACHYCEPHALOIDEA		Direct Developer		Thibaudeau G & Altig R. 1999. Endotrophic anurans, development and evolution. In McDiarmid RW & Altig R (Eds.), Tadpoles, the Biology of Anuran Larvae. Chicago and London (pp. 170–188). Chicago University Press.
Eleutherodactylus guttilatus (Cope, 1879)	BRACHYCEPHALOIDEA		Direct Developer		Thibaudeau G & Altig R. 1999. Endotrophic anurans, development and evolution. In McDiarmid RW & Altig R (Eds.), Tadpoles, the Biology of Anuran Larvae. Chicago and London (pp. 170–188). Chicago University Press.
Eleutherodactylus haitianus Barbour, 1942	BRACHYCEPHALOIDEA		Direct Developer		Thibaudeau G & Altig R. 1999. Endotrophic anurans, development and evolution. In McDiarmid RW & Altig R (Eds.), Tadpoles, the Biology of Anuran Larvae. Chicago and London (pp. 170–188). Chicago University Press.
Eleutherodactylus hedricki Rivero, 1963	BRACHYCEPHALOIDEA		Direct Developer		Thibaudeau G & Altig R. 1999. Endotrophic anurans, development and evolution. In McDiarmid RW & Altig R (Eds.), Tadpoles, the Biology of Anuran Larvae. Chicago and London (pp. 170–188). Chicago University Press.
Eleutherodactylus heminota Shreve and Williams, 1963	BRACHYCEPHALOIDEA		Direct Developer		Thibaudeau G & Altig R. 1999. Endotrophic anurans, development and evolution. In McDiarmid RW & Altig R (Eds.), Tadpoles, the Biology of Anuran Larvae. Chicago and London (pp. 170–188). Chicago University Press.
Eleutherodactylus hypostenor Schwartz, 1965	BRACHYCEPHALOIDEA		Direct Developer		Thibaudeau G & Altig R. 1999. Endotrophic anurans, development and evolution. In McDiarmid RW & Altig R (Eds.), Tadpoles, the Biology of Anuran Larvae. Chicago and London (pp. 170–188). Chicago University Press.
Eleutherodactylus iberia Estrada and Hedges, 1996	BRACHYCEPHALOIDEA		Direct Developer		Thibaudeau G & Altig R. 1999. Endotrophic anurans, development and evolution. In McDiarmid RW & Altig R (Eds.), Tadpoles, the Biology of Anuran Larvae. Chicago and London (pp. 170–188). Chicago University Press.
Eleutherodactylus inoptatus (Barbour, 1914)	BRACHYCEPHALOIDEA	1	Direct Developer	Schwartz RW & Henderson 1991. Amphibians and reptiles of the West Indies. Descriptions, distributions and natural history. University of Florida Press, Gainesville.	Thibaudeau G & Altig R. 1999. Endotrophic anurans, development and evolution. In McDiarmid RW & Altig R (Eds.), Tadpoles, the Biology of Anuran Larvae. Chicago and London (pp. 170–188). Chicago University Press.
Eleutherodactylus intermedius Barbour and Shreve, 1937	BRACHYCEPHALOIDEA		Direct Developer		Thibaudeau G & Altig R. 1999. Endotrophic anurans, development and evolution. In McDiarmid RW & Altig R (Eds.), Tadpoles, the Biology of Anuran Larvae. Chicago and London (pp. 170–188). Chicago University Press.
Eleutherodactylus interorbitalis (Langebartel and Shannon, 1956)	BRACHYCEPHALOIDEA		Direct Developer		Thibaudeau G & Altig R. 1999. Endotrophic anurans, development and evolution. In McDiarmid RW & Altig R (Eds.), Tadpoles, the Biology of Anuran Larvae. Chicago and London (pp. 170–188). Chicago University Press.
Eleutherodactylus ionthus Schwartz, 1960	BRACHYCEPHALOIDEA		Direct Developer		Thibaudeau G & Altig R. 1999. Endotrophic anurans, development and evolution. In McDiarmid RW & Altig R (Eds.), Tadpoles, the Biology of Anuran Larvae. Chicago and London (pp. 170–188). Chicago University Press.
Eleutherodactylus jaliscoensis Grünwald, Reyes-Velasco, Franz-Chávez, Morales-Flores, Ahumada-Carrillo, Jones, and Boissinot, 2018	BRACHYCEPHALOIDEA		Direct Developer		Thibaudeau G & Altig R. 1999. Endotrophic anurans, development and evolution. In McDiarmid RW & Altig R (Eds.), Tadpoles, the Biology of Anuran Larvae. Chicago and London (pp. 170–188). Chicago University Press.
Eleutherodactylus jamaicensis Barbour, 1910	BRACHYCEPHALOIDEA		Direct Developer		Thibaudeau G & Altig R. 1999. Endotrophic anurans, development and evolution. In McDiarmid RW & Altig R (Eds.), Tadpoles, the Biology of Anuran Larvae. Chicago and London (pp. 170–188). Chicago University Press.
Eleutherodactylus jasperi Drewry and Jones, 1976	BRACHYCEPHALOIDEA	1	Viviparous	Townsend DS & Stewart MM. 1985. Direct development in Eleutherodactylus coqui (Anura: Leptodactylidae) - staging table. Copeia 1985: 423–436.	Thibaudeau G & Altig R. 1999. Endotrophic anurans, development and evolution. In McDiarmid RW & Altig R (Eds.), Tadpoles, the Biology of Anuran Larvae. Chicago and London (pp. 170–188). Chicago University Press.
Eleutherodactylus jaumei Estrada and Alonso, 1997	BRACHYCEPHALOIDEA		Direct Developer		Thibaudeau G & Altig R. 1999. Endotrophic anurans, development and evolution. In McDiarmid RW & Altig R (Eds.), Tadpoles, the Biology of Anuran Larvae. Chicago and London (pp. 170–188). Chicago University Press.
Eleutherodactylus johnstonei Barbour, 1914	BRACHYCEPHALOIDEA	1	Direct Developer	Vera Candioti F, Goldberg J, Akmentins MS, Costa Nogueira P, Goulart Taucce P & Pombal J Jr. 2020a. Skeleton in the closet: hidden diversity in patterns of cranial and postcranial ontogeny in Neotropical direct-developing frogs (Anura: Brachycephaloidea). Organism Diversity and Evolution 20: 763–783.	Thibaudeau G & Altig R. 1999. Endotrophic anurans, development and evolution. In McDiarmid RW & Altig R (Eds.), Tadpoles, the Biology of Anuran Larvae. Chicago and London (pp. 170–188). Chicago University Press.
Eleutherodactylus juanariveroi Rios-López and Thomas, 2007	BRACHYCEPHALOIDEA		Direct Developer		Thibaudeau G & Altig R. 1999. Endotrophic anurans, development and evolution. In McDiarmid RW & Altig R (Eds.), Tadpoles, the Biology of Anuran Larvae. Chicago and London (pp. 170–188). Chicago University Press.
Eleutherodactylus jugans Cochran, 1937	BRACHYCEPHALOIDEA		Direct Developer		Thibaudeau G & Altig R. 1999. Endotrophic anurans, development and evolution. In McDiarmid RW & Altig R (Eds.), Tadpoles, the Biology of Anuran Larvae. Chicago and London (pp. 170–188). Chicago University Press.
Eleutherodactylus junori Dunn, 1926	BRACHYCEPHALOIDEA		Direct Developer		Thibaudeau G & Altig R. 1999. Endotrophic anurans, development and evolution. In McDiarmid RW & Altig R (Eds.), Tadpoles, the Biology of Anuran Larvae. Chicago and London (pp. 170–188). Chicago University Press.
Eleutherodactylus karlschmidti Grant, 1931	BRACHYCEPHALOIDEA		Direct Developer		Thibaudeau G & Altig R. 1999. Endotrophic anurans, development and evolution. In McDiarmid RW & Altig R (Eds.), Tadpoles, the Biology of Anuran Larvae. Chicago and London (pp. 170–188). Chicago University Press.
Eleutherodactylus klinikowskii Schwartz, 1959	BRACHYCEPHALOIDEA		Direct Developer		Thibaudeau G & Altig R. 1999. Endotrophic anurans, development and evolution. In McDiarmid RW & Altig R (Eds.), Tadpoles, the Biology of Anuran Larvae. Chicago and London (pp. 170–188). Chicago University Press.
Eleutherodactylus lamprotes Schwartz, 1973	BRACHYCEPHALOIDEA		Direct Developer		Thibaudeau G & Altig R. 1999. Endotrophic anurans, development and evolution. In McDiarmid RW & Altig R (Eds.), Tadpoles, the Biology of Anuran Larvae. Chicago and London (pp. 170–188). Chicago University Press.
Eleutherodactylus leberi Schwartz, 1965	BRACHYCEPHALOIDEA		Direct Developer		Thibaudeau G & Altig R. 1999. Endotrophic anurans, development and evolution. In McDiarmid RW & Altig R (Eds.), Tadpoles, the Biology of Anuran Larvae. Chicago and London (pp. 170–188). Chicago University Press.
Eleutherodactylus lentus (Cope, 1862)	BRACHYCEPHALOIDEA		Direct Developer		Thibaudeau G & Altig R. 1999. Endotrophic anurans, development and evolution. In McDiarmid RW & Altig R (Eds.), Tadpoles, the Biology of Anuran Larvae. Chicago and London (pp. 170–188). Chicago University Press.
Eleutherodactylus leoncei Shreve and Williams, 1963	BRACHYCEPHALOIDEA		Direct Developer		Thibaudeau G & Altig R. 1999. Endotrophic anurans, development and evolution. In McDiarmid RW & Altig R (Eds.), Tadpoles, the Biology of Anuran Larvae. Chicago and London (pp. 170–188). Chicago University Press.
Eleutherodactylus leprus (Cope, 1879)	BRACHYCEPHALOIDEA		Direct Developer		Thibaudeau G & Altig R. 1999. Endotrophic anurans, development and evolution. In McDiarmid RW & Altig R (Eds.), Tadpoles, the Biology of Anuran Larvae. Chicago and London (pp. 170–188). Chicago University Press.
Eleutherodactylus ligiae Incháustegui, Díaz, and Marte, 2015	BRACHYCEPHALOIDEA		Direct Developer		Thibaudeau G & Altig R. 1999. Endotrophic anurans, development and evolution. In McDiarmid RW & Altig R (Eds.), Tadpoles, the Biology of Anuran Larvae. Chicago and London (pp. 170–188). Chicago University Press.
Eleutherodactylus limbatus (Cope, 1862)	BRACHYCEPHALOIDEA		Direct Developer		Thibaudeau G & Altig R. 1999. Endotrophic anurans, development and evolution. In McDiarmid RW & Altig R (Eds.), Tadpoles, the Biology of Anuran Larvae. Chicago and London (pp. 170–188). Chicago University Press.
Eleutherodactylus limbensis Lynn, 1958	BRACHYCEPHALOIDEA		Direct Developer		Thibaudeau G & Altig R. 1999. Endotrophic anurans, development and evolution. In McDiarmid RW & Altig R (Eds.), Tadpoles, the Biology of Anuran Larvae. Chicago and London (pp. 170–188). Chicago University Press.
Eleutherodactylus locustus Schmidt, 1920	BRACHYCEPHALOIDEA		Direct Developer		Thibaudeau G & Altig R. 1999. Endotrophic anurans, development and evolution. In McDiarmid RW & Altig R (Eds.), Tadpoles, the Biology of Anuran Larvae. Chicago and London (pp. 170–188). Chicago University Press.
Eleutherodactylus longipes (Baird, 1859)	BRACHYCEPHALOIDEA		Direct Developer		Thibaudeau G & Altig R. 1999. Endotrophic anurans, development and evolution. In McDiarmid RW & Altig R (Eds.), Tadpoles, the Biology of Anuran Larvae. Chicago and London (pp. 170–188). Chicago University Press.
Eleutherodactylus lucioi Schwartz, 1980	BRACHYCEPHALOIDEA		Direct Developer		Thibaudeau G & Altig R. 1999. Endotrophic anurans, development and evolution. In McDiarmid RW & Altig R (Eds.), Tadpoles, the Biology of Anuran Larvae. Chicago and London (pp. 170–188). Chicago University Press.
Eleutherodactylus luteolus (Gosse, 1851)	BRACHYCEPHALOIDEA		Direct Developer		Thibaudeau G & Altig R. 1999. Endotrophic anurans, development and evolution. In McDiarmid RW & Altig R (Eds.), Tadpoles, the Biology of Anuran Larvae. Chicago and London (pp. 170–188). Chicago University Press.
Eleutherodactylus maculabialis Grünwald, Reyes-Velasco, Franz-Chávez, Morales-Flores, Ahumada-Carrillo, Rodriguez, and Jones, 2021	BRACHYCEPHALOIDEA		Direct Developer		Thibaudeau G & Altig R. 1999. Endotrophic anurans, development and evolution. In McDiarmid RW & Altig R (Eds.), Tadpoles, the Biology of Anuran Larvae. Chicago and London (pp. 170–188). Chicago University Press.
Eleutherodactylus maestrensis Díaz, Cádiz, and Navarro, 2005	BRACHYCEPHALOIDEA		Direct Developer		Thibaudeau G & Altig R. 1999. Endotrophic anurans, development and evolution. In McDiarmid RW & Altig R (Eds.), Tadpoles, the Biology of Anuran Larvae. Chicago and London (pp. 170–188). Chicago University Press.
Eleutherodactylus manantlanensis Grünwald, Reyes-Velasco, Franz-Chávez, Morales-Flores, Ahumada-Carrillo, Jones, and Boissinot, 2018	BRACHYCEPHALOIDEA		Direct Developer		Thibaudeau G & Altig R. 1999. Endotrophic anurans, development and evolution. In McDiarmid RW & Altig R (Eds.), Tadpoles, the Biology of Anuran Larvae. Chicago and London (pp. 170–188). Chicago University Press.
Eleutherodactylus mariposa Hedges, Estrada, and Thomas, 1992	BRACHYCEPHALOIDEA		Direct Developer		Thibaudeau G & Altig R. 1999. Endotrophic anurans, development and evolution. In McDiarmid RW & Altig R (Eds.), Tadpoles, the Biology of Anuran Larvae. Chicago and London (pp. 170–188). Chicago University Press.
Eleutherodactylus marnockii (Cope, 1878)	BRACHYCEPHALOIDEA		Direct Developer		Thibaudeau G & Altig R. 1999. Endotrophic anurans, development and evolution. In McDiarmid RW & Altig R (Eds.), Tadpoles, the Biology of Anuran Larvae. Chicago and London (pp. 170–188). Chicago University Press.
Eleutherodactylus martinicensis (Tschudi, 1838)	BRACHYCEPHALOIDEA	1	Direct Developer	Townsend DS & Stewart MM. 1985. Direct development in Eleutherodactylus coqui (Anura: Leptodactylidae) - staging table. Copeia 1985: 423–436.	Thibaudeau G & Altig R. 1999. Endotrophic anurans, development and evolution. In McDiarmid RW & Altig R (Eds.), Tadpoles, the Biology of Anuran Larvae. Chicago and London (pp. 170–188). Chicago University Press.
Eleutherodactylus maurus Hedges, 1989	BRACHYCEPHALOIDEA		Direct Developer		Thibaudeau G & Altig R. 1999. Endotrophic anurans, development and evolution. In McDiarmid RW & Altig R (Eds.), Tadpoles, the Biology of Anuran Larvae. Chicago and London (pp. 170–188). Chicago University Press.
Eleutherodactylus melacara Hedges, Estrada, and Thomas, 1992	BRACHYCEPHALOIDEA		Direct Developer		Thibaudeau G & Altig R. 1999. Endotrophic anurans, development and evolution. In McDiarmid RW & Altig R (Eds.), Tadpoles, the Biology of Anuran Larvae. Chicago and London (pp. 170–188). Chicago University Press.
Eleutherodactylus melatrigonum Schwartz, 1966	BRACHYCEPHALOIDEA		Direct Developer		Thibaudeau G & Altig R. 1999. Endotrophic anurans, development and evolution. In McDiarmid RW & Altig R (Eds.), Tadpoles, the Biology of Anuran Larvae. Chicago and London (pp. 170–188). Chicago University Press.
Eleutherodactylus michaelschmidi Díaz, Cádiz, and Navarro, 2007	BRACHYCEPHALOIDEA		Direct Developer		Thibaudeau G & Altig R. 1999. Endotrophic anurans, development and evolution. In McDiarmid RW & Altig R (Eds.), Tadpoles, the Biology of Anuran Larvae. Chicago and London (pp. 170–188). Chicago University Press.
Eleutherodactylus minutus Noble, 1923	BRACHYCEPHALOIDEA		Direct Developer		Thibaudeau G & Altig R. 1999. Endotrophic anurans, development and evolution. In McDiarmid RW & Altig R (Eds.), Tadpoles, the Biology of Anuran Larvae. Chicago and London (pp. 170–188). Chicago University Press.
Eleutherodactylus modestus (Taylor, 1942)	BRACHYCEPHALOIDEA		Direct Developer		Thibaudeau G & Altig R. 1999. Endotrophic anurans, development and evolution. In McDiarmid RW & Altig R (Eds.), Tadpoles, the Biology of Anuran Larvae. Chicago and London (pp. 170–188). Chicago University Press.
Eleutherodactylus monensis (Meerwarth, 1901)	BRACHYCEPHALOIDEA		Direct Developer		Thibaudeau G & Altig R. 1999. Endotrophic anurans, development and evolution. In McDiarmid RW & Altig R (Eds.), Tadpoles, the Biology of Anuran Larvae. Chicago and London (pp. 170–188). Chicago University Press.
Eleutherodactylus montanus Schmidt, 1919	BRACHYCEPHALOIDEA		Direct Developer		Thibaudeau G & Altig R. 1999. Endotrophic anurans, development and evolution. In McDiarmid RW & Altig R (Eds.), Tadpoles, the Biology of Anuran Larvae. Chicago and London (pp. 170–188). Chicago University Press.
Eleutherodactylus nebulosus (Taylor, 1943)	BRACHYCEPHALOIDEA		Direct Developer		Thibaudeau G & Altig R. 1999. Endotrophic anurans, development and evolution. In McDiarmid RW & Altig R (Eds.), Tadpoles, the Biology of Anuran Larvae. Chicago and London (pp. 170–188). Chicago University Press.
Eleutherodactylus neiba Incháustegui, Díaz, and Marte, 2015	BRACHYCEPHALOIDEA		Direct Developer		Thibaudeau G & Altig R. 1999. Endotrophic anurans, development and evolution. In McDiarmid RW & Altig R (Eds.), Tadpoles, the Biology of Anuran Larvae. Chicago and London (pp. 170–188). Chicago University Press.
Eleutherodactylus nietoi Grünwald, Reyes-Velasco, Franz-Chávez, Morales-Flores, Ahumada-Carrillo, Jones, and Boissinot, 2018	BRACHYCEPHALOIDEA		Direct Developer		Thibaudeau G & Altig R. 1999. Endotrophic anurans, development and evolution. In McDiarmid RW & Altig R (Eds.), Tadpoles, the Biology of Anuran Larvae. Chicago and London (pp. 170–188). Chicago University Press.
Eleutherodactylus nitidus (Peters, 1870)	BRACHYCEPHALOIDEA		Direct Developer		Thibaudeau G & Altig R. 1999. Endotrophic anurans, development and evolution. In McDiarmid RW & Altig R (Eds.), Tadpoles, the Biology of Anuran Larvae. Chicago and London (pp. 170–188). Chicago University Press.
Eleutherodactylus nortoni Schwartz, 1976	BRACHYCEPHALOIDEA		Direct Developer		Thibaudeau G & Altig R. 1999. Endotrophic anurans, development and evolution. In McDiarmid RW & Altig R (Eds.), Tadpoles, the Biology of Anuran Larvae. Chicago and London (pp. 170–188). Chicago University Press.
Eleutherodactylus notidodes Schwartz, 1966	BRACHYCEPHALOIDEA		Direct Developer		Thibaudeau G & Altig R. 1999. Endotrophic anurans, development and evolution. In McDiarmid RW & Altig R (Eds.), Tadpoles, the Biology of Anuran Larvae. Chicago and London (pp. 170–188). Chicago University Press.
Eleutherodactylus nubicola Dunn, 1926	BRACHYCEPHALOIDEA	1	Direct Developer	Townsend DS & Stewart MM. 1985. Direct development in Eleutherodactylus coqui (Anura: Leptodactylidae) - staging table. Copeia 1985: 423–436.	Thibaudeau G & Altig R. 1999. Endotrophic anurans, development and evolution. In McDiarmid RW & Altig R (Eds.), Tadpoles, the Biology of Anuran Larvae. Chicago and London (pp. 170–188). Chicago University Press.
Eleutherodactylus olibrus Schwartz, 1958	BRACHYCEPHALOIDEA		Direct Developer		Thibaudeau G & Altig R. 1999. Endotrophic anurans, development and evolution. In McDiarmid RW & Altig R (Eds.), Tadpoles, the Biology of Anuran Larvae. Chicago and London (pp. 170–188). Chicago University Press.
Eleutherodactylus orarius (Dixon, 1957)	BRACHYCEPHALOIDEA		Direct Developer		Thibaudeau G & Altig R. 1999. Endotrophic anurans, development and evolution. In McDiarmid RW & Altig R (Eds.), Tadpoles, the Biology of Anuran Larvae. Chicago and London (pp. 170–188). Chicago University Press.
Eleutherodactylus orcutti Dunn, 1928	BRACHYCEPHALOIDEA		Direct Developer		Thibaudeau G & Altig R. 1999. Endotrophic anurans, development and evolution. In McDiarmid RW & Altig R (Eds.), Tadpoles, the Biology of Anuran Larvae. Chicago and London (pp. 170–188). Chicago University Press.
Eleutherodactylus orientalis (Barbour and Shreve, 1937)	BRACHYCEPHALOIDEA		Direct Developer		Thibaudeau G & Altig R. 1999. Endotrophic anurans, development and evolution. In McDiarmid RW & Altig R (Eds.), Tadpoles, the Biology of Anuran Larvae. Chicago and London (pp. 170–188). Chicago University Press.
Eleutherodactylus oxyrhyncus (Duméril and Bibron, 1841)	BRACHYCEPHALOIDEA		Direct Developer		Thibaudeau G & Altig R. 1999. Endotrophic anurans, development and evolution. In McDiarmid RW & Altig R (Eds.), Tadpoles, the Biology of Anuran Larvae. Chicago and London (pp. 170–188). Chicago University Press.
Eleutherodactylus pallidus (Duellman, 1958)	BRACHYCEPHALOIDEA		Direct Developer		Thibaudeau G & Altig R. 1999. Endotrophic anurans, development and evolution. In McDiarmid RW & Altig R (Eds.), Tadpoles, the Biology of Anuran Larvae. Chicago and London (pp. 170–188). Chicago University Press.
Eleutherodactylus pantoni Dunn, 1926	BRACHYCEPHALOIDEA		Direct Developer		Thibaudeau G & Altig R. 1999. Endotrophic anurans, development and evolution. In McDiarmid RW & Altig R (Eds.), Tadpoles, the Biology of Anuran Larvae. Chicago and London (pp. 170–188). Chicago University Press.
Eleutherodactylus parabates Schwartz, 1964	BRACHYCEPHALOIDEA		Direct Developer		Thibaudeau G & Altig R. 1999. Endotrophic anurans, development and evolution. In McDiarmid RW & Altig R (Eds.), Tadpoles, the Biology of Anuran Larvae. Chicago and London (pp. 170–188). Chicago University Press.
Eleutherodactylus paralius Schwartz, 1976	BRACHYCEPHALOIDEA		Direct Developer		Thibaudeau G & Altig R. 1999. Endotrophic anurans, development and evolution. In McDiarmid RW & Altig R (Eds.), Tadpoles, the Biology of Anuran Larvae. Chicago and London (pp. 170–188). Chicago University Press.
Eleutherodactylus parapelates Hedges and Thomas, 1987	BRACHYCEPHALOIDEA		Direct Developer		Thibaudeau G & Altig R. 1999. Endotrophic anurans, development and evolution. In McDiarmid RW & Altig R (Eds.), Tadpoles, the Biology of Anuran Larvae. Chicago and London (pp. 170–188). Chicago University Press.
Eleutherodactylus patriciae Schwartz, 1965	BRACHYCEPHALOIDEA		Direct Developer		Thibaudeau G & Altig R. 1999. Endotrophic anurans, development and evolution. In McDiarmid RW & Altig R (Eds.), Tadpoles, the Biology of Anuran Larvae. Chicago and London (pp. 170–188). Chicago University Press.
Eleutherodactylus paulsoni Schwartz, 1964	BRACHYCEPHALOIDEA		Direct Developer		Thibaudeau G & Altig R. 1999. Endotrophic anurans, development and evolution. In McDiarmid RW & Altig R (Eds.), Tadpoles, the Biology of Anuran Larvae. Chicago and London (pp. 170–188). Chicago University Press.
Eleutherodactylus pentasyringos Schwartz and Fowler, 1973	BRACHYCEPHALOIDEA		Direct Developer		Thibaudeau G & Altig R. 1999. Endotrophic anurans, development and evolution. In McDiarmid RW & Altig R (Eds.), Tadpoles, the Biology of Anuran Larvae. Chicago and London (pp. 170–188). Chicago University Press.
Eleutherodactylus petersi (Duellman, 1954)	BRACHYCEPHALOIDEA		Direct Developer		Thibaudeau G & Altig R. 1999. Endotrophic anurans, development and evolution. In McDiarmid RW & Altig R (Eds.), Tadpoles, the Biology of Anuran Larvae. Chicago and London (pp. 170–188). Chicago University Press.
Eleutherodactylus pezopetrus Schwartz, 1960	BRACHYCEPHALOIDEA		Direct Developer		Thibaudeau G & Altig R. 1999. Endotrophic anurans, development and evolution. In McDiarmid RW & Altig R (Eds.), Tadpoles, the Biology of Anuran Larvae. Chicago and London (pp. 170–188). Chicago University Press.
Eleutherodactylus pictissimus Cochran, 1935	BRACHYCEPHALOIDEA		Direct Developer		Thibaudeau G & Altig R. 1999. Endotrophic anurans, development and evolution. In McDiarmid RW & Altig R (Eds.), Tadpoles, the Biology of Anuran Larvae. Chicago and London (pp. 170–188). Chicago University Press.
Eleutherodactylus pinarensis Dunn, 1926	BRACHYCEPHALOIDEA		Direct Developer		Thibaudeau G & Altig R. 1999. Endotrophic anurans, development and evolution. In McDiarmid RW & Altig R (Eds.), Tadpoles, the Biology of Anuran Larvae. Chicago and London (pp. 170–188). Chicago University Press.
Eleutherodactylus pinchoni Schwartz, 1967	BRACHYCEPHALOIDEA		Direct Developer		Thibaudeau G & Altig R. 1999. Endotrophic anurans, development and evolution. In McDiarmid RW & Altig R (Eds.), Tadpoles, the Biology of Anuran Larvae. Chicago and London (pp. 170–188). Chicago University Press.
Eleutherodactylus pipilans (Taylor, 1940)	BRACHYCEPHALOIDEA		Direct Developer		Thibaudeau G & Altig R. 1999. Endotrophic anurans, development and evolution. In McDiarmid RW & Altig R (Eds.), Tadpoles, the Biology of Anuran Larvae. Chicago and London (pp. 170–188). Chicago University Press.
Eleutherodactylus pituinus Schwartz, 1965	BRACHYCEPHALOIDEA		Direct Developer		Thibaudeau G & Altig R. 1999. Endotrophic anurans, development and evolution. In McDiarmid RW & Altig R (Eds.), Tadpoles, the Biology of Anuran Larvae. Chicago and London (pp. 170–188). Chicago University Press.
Eleutherodactylus planirostris (Cope, 1862)	BRACHYCEPHALOIDEA	1	Direct Developer	Townsend DS & Stewart MM. 1985. Direct development in Eleutherodactylus coqui (Anura: Leptodactylidae) - staging table. Copeia 1985: 423–436.	Thibaudeau G & Altig R. 1999. Endotrophic anurans, development and evolution. In McDiarmid RW & Altig R (Eds.), Tadpoles, the Biology of Anuran Larvae. Chicago and London (pp. 170–188). Chicago University Press.
Eleutherodactylus poolei Cochran, 1938	BRACHYCEPHALOIDEA		Direct Developer		Thibaudeau G & Altig R. 1999. Endotrophic anurans, development and evolution. In McDiarmid RW & Altig R (Eds.), Tadpoles, the Biology of Anuran Larvae. Chicago and London (pp. 170–188). Chicago University Press.
Eleutherodactylus portoricensis Schmidt, 1927	BRACHYCEPHALOIDEA	1	Direct Developer	Townsend DS & Stewart MM. 1985. Direct development in Eleutherodactylus coqui (Anura: Leptodactylidae) - staging table. Copeia 1985: 423–436.	Thibaudeau G & Altig R. 1999. Endotrophic anurans, development and evolution. In McDiarmid RW & Altig R (Eds.), Tadpoles, the Biology of Anuran Larvae. Chicago and London (pp. 170–188). Chicago University Press.
Eleutherodactylus potosiensis Hernández-Austria, García-Vázquez, Grünwald, and Parra-Olea, 2022	BRACHYCEPHALOIDEA		Direct Developer		Thibaudeau G & Altig R. 1999. Endotrophic anurans, development and evolution. In McDiarmid RW & Altig R (Eds.), Tadpoles, the Biology of Anuran Larvae. Chicago and London (pp. 170–188). Chicago University Press.
Eleutherodactylus principalis Estrada and Hedges, 1997	BRACHYCEPHALOIDEA		Direct Developer		Thibaudeau G & Altig R. 1999. Endotrophic anurans, development and evolution. In McDiarmid RW & Altig R (Eds.), Tadpoles, the Biology of Anuran Larvae. Chicago and London (pp. 170–188). Chicago University Press.
Eleutherodactylus probolaeus Schwartz, 1965	BRACHYCEPHALOIDEA		Direct Developer		Thibaudeau G & Altig R. 1999. Endotrophic anurans, development and evolution. In McDiarmid RW & Altig R (Eds.), Tadpoles, the Biology of Anuran Larvae. Chicago and London (pp. 170–188). Chicago University Press.
Eleutherodactylus rhodesi Schwartz, 1980	BRACHYCEPHALOIDEA		Direct Developer		Thibaudeau G & Altig R. 1999. Endotrophic anurans, development and evolution. In McDiarmid RW & Altig R (Eds.), Tadpoles, the Biology of Anuran Larvae. Chicago and London (pp. 170–188). Chicago University Press.
Eleutherodactylus richmondi Stejneger, 1904	BRACHYCEPHALOIDEA		Direct Developer		Thibaudeau G & Altig R. 1999. Endotrophic anurans, development and evolution. In McDiarmid RW & Altig R (Eds.), Tadpoles, the Biology of Anuran Larvae. Chicago and London (pp. 170–188). Chicago University Press.
Eleutherodactylus ricordii (Duméril and Bibron, 1841)	BRACHYCEPHALOIDEA		Direct Developer		Thibaudeau G & Altig R. 1999. Endotrophic anurans, development and evolution. In McDiarmid RW & Altig R (Eds.), Tadpoles, the Biology of Anuran Larvae. Chicago and London (pp. 170–188). Chicago University Press.
Eleutherodactylus riparius Estrada and Hedges, 1998	BRACHYCEPHALOIDEA		Direct Developer		Thibaudeau G & Altig R. 1999. Endotrophic anurans, development and evolution. In McDiarmid RW & Altig R (Eds.), Tadpoles, the Biology of Anuran Larvae. Chicago and London (pp. 170–188). Chicago University Press.
Eleutherodactylus rivularis Díaz, Estrada, and Hedges, 2001	BRACHYCEPHALOIDEA		Direct Developer		Thibaudeau G & Altig R. 1999. Endotrophic anurans, development and evolution. In McDiarmid RW & Altig R (Eds.), Tadpoles, the Biology of Anuran Larvae. Chicago and London (pp. 170–188). Chicago University Press.
Eleutherodactylus rogersi Goin, 1955	BRACHYCEPHALOIDEA		Direct Developer		Thibaudeau G & Altig R. 1999. Endotrophic anurans, development and evolution. In McDiarmid RW & Altig R (Eds.), Tadpoles, the Biology of Anuran Larvae. Chicago and London (pp. 170–188). Chicago University Press.
Eleutherodactylus ronaldi Schwartz, 1960	BRACHYCEPHALOIDEA		Direct Developer		Thibaudeau G & Altig R. 1999. Endotrophic anurans, development and evolution. In McDiarmid RW & Altig R (Eds.), Tadpoles, the Biology of Anuran Larvae. Chicago and London (pp. 170–188). Chicago University Press.
Eleutherodactylus rubrimaculatus (Taylor and Smith, 1945)	BRACHYCEPHALOIDEA		Direct Developer		Thibaudeau G & Altig R. 1999. Endotrophic anurans, development and evolution. In McDiarmid RW & Altig R (Eds.), Tadpoles, the Biology of Anuran Larvae. Chicago and London (pp. 170–188). Chicago University Press.
Eleutherodactylus rucillensis Cochran, 1939	BRACHYCEPHALOIDEA		Direct Developer		Thibaudeau G & Altig R. 1999. Endotrophic anurans, development and evolution. In McDiarmid RW & Altig R (Eds.), Tadpoles, the Biology of Anuran Larvae. Chicago and London (pp. 170–188). Chicago University Press.
Eleutherodactylus rufescens (Duellman and Dixon, 1959)	BRACHYCEPHALOIDEA		Direct Developer		Thibaudeau G & Altig R. 1999. Endotrophic anurans, development and evolution. In McDiarmid RW & Altig R (Eds.), Tadpoles, the Biology of Anuran Larvae. Chicago and London (pp. 170–188). Chicago University Press.
Eleutherodactylus rufifemoralis Noble and Hassler, 1933	BRACHYCEPHALOIDEA		Direct Developer		Thibaudeau G & Altig R. 1999. Endotrophic anurans, development and evolution. In McDiarmid RW & Altig R (Eds.), Tadpoles, the Biology of Anuran Larvae. Chicago and London (pp. 170–188). Chicago University Press.
Eleutherodactylus ruthae Noble, 1923	BRACHYCEPHALOIDEA		Direct Developer		Thibaudeau G & Altig R. 1999. Endotrophic anurans, development and evolution. In McDiarmid RW & Altig R (Eds.), Tadpoles, the Biology of Anuran Larvae. Chicago and London (pp. 170–188). Chicago University Press.
Eleutherodactylus saxatilis (Webb, 1962)	BRACHYCEPHALOIDEA		Direct Developer		Thibaudeau G & Altig R. 1999. Endotrophic anurans, development and evolution. In McDiarmid RW & Altig R (Eds.), Tadpoles, the Biology of Anuran Larvae. Chicago and London (pp. 170–188). Chicago University Press.
Eleutherodactylus schmidti Noble, 1923	BRACHYCEPHALOIDEA		Direct Developer		Thibaudeau G & Altig R. 1999. Endotrophic anurans, development and evolution. In McDiarmid RW & Altig R (Eds.), Tadpoles, the Biology of Anuran Larvae. Chicago and London (pp. 170–188). Chicago University Press.
Eleutherodactylus schwartzi Thomas, 1966	BRACHYCEPHALOIDEA		Direct Developer		Thibaudeau G & Altig R. 1999. Endotrophic anurans, development and evolution. In McDiarmid RW & Altig R (Eds.), Tadpoles, the Biology of Anuran Larvae. Chicago and London (pp. 170–188). Chicago University Press.
Eleutherodactylus sciagraphus Schwartz, 1973	BRACHYCEPHALOIDEA		Direct Developer		Thibaudeau G & Altig R. 1999. Endotrophic anurans, development and evolution. In McDiarmid RW & Altig R (Eds.), Tadpoles, the Biology of Anuran Larvae. Chicago and London (pp. 170–188). Chicago University Press.
Eleutherodactylus semipalmatus Shreve, 1936	BRACHYCEPHALOIDEA		Direct Developer		Thibaudeau G & Altig R. 1999. Endotrophic anurans, development and evolution. In McDiarmid RW & Altig R (Eds.), Tadpoles, the Biology of Anuran Larvae. Chicago and London (pp. 170–188). Chicago University Press.
Eleutherodactylus sentinelus Grünwald, Reyes-Velasco, Franz-Chávez, Morales-Flores, Ahumada-Carrillo, Rodriguez, and Jones, 2021	BRACHYCEPHALOIDEA		Direct Developer		Thibaudeau G & Altig R. 1999. Endotrophic anurans, development and evolution. In McDiarmid RW & Altig R (Eds.), Tadpoles, the Biology of Anuran Larvae. Chicago and London (pp. 170–188). Chicago University Press.
Eleutherodactylus simulans Díaz and Fong, 2001	BRACHYCEPHALOIDEA		Direct Developer		Thibaudeau G & Altig R. 1999. Endotrophic anurans, development and evolution. In McDiarmid RW & Altig R (Eds.), Tadpoles, the Biology of Anuran Larvae. Chicago and London (pp. 170–188). Chicago University Press.
Eleutherodactylus sisyphodemus Crombie, 1977	BRACHYCEPHALOIDEA		Direct Developer		Thibaudeau G & Altig R. 1999. Endotrophic anurans, development and evolution. In McDiarmid RW & Altig R (Eds.), Tadpoles, the Biology of Anuran Larvae. Chicago and London (pp. 170–188). Chicago University Press.
Eleutherodactylus sommeri Schwartz, 1977	BRACHYCEPHALOIDEA		Direct Developer		Thibaudeau G & Altig R. 1999. Endotrophic anurans, development and evolution. In McDiarmid RW & Altig R (Eds.), Tadpoles, the Biology of Anuran Larvae. Chicago and London (pp. 170–188). Chicago University Press.
Eleutherodactylus staurometopon Schwartz, 1960	BRACHYCEPHALOIDEA		Direct Developer		Thibaudeau G & Altig R. 1999. Endotrophic anurans, development and evolution. In McDiarmid RW & Altig R (Eds.), Tadpoles, the Biology of Anuran Larvae. Chicago and London (pp. 170–188). Chicago University Press.
Eleutherodactylus symingtoni Schwartz, 1957	BRACHYCEPHALOIDEA		Direct Developer		Thibaudeau G & Altig R. 1999. Endotrophic anurans, development and evolution. In McDiarmid RW & Altig R (Eds.), Tadpoles, the Biology of Anuran Larvae. Chicago and London (pp. 170–188). Chicago University Press.
Eleutherodactylus syristes (Hoyt, 1965)	BRACHYCEPHALOIDEA		Direct Developer		Thibaudeau G & Altig R. 1999. Endotrophic anurans, development and evolution. In McDiarmid RW & Altig R (Eds.), Tadpoles, the Biology of Anuran Larvae. Chicago and London (pp. 170–188). Chicago University Press.
Eleutherodactylus teretistes (Duellman, 1958)	BRACHYCEPHALOIDEA		Direct Developer		Thibaudeau G & Altig R. 1999. Endotrophic anurans, development and evolution. In McDiarmid RW & Altig R (Eds.), Tadpoles, the Biology of Anuran Larvae. Chicago and London (pp. 170–188). Chicago University Press.
Eleutherodactylus tetajulia Estrada and Hedges, 1996	BRACHYCEPHALOIDEA		Direct Developer		Thibaudeau G & Altig R. 1999. Endotrophic anurans, development and evolution. In McDiarmid RW & Altig R (Eds.), Tadpoles, the Biology of Anuran Larvae. Chicago and London (pp. 170–188). Chicago University Press.
Eleutherodactylus thomasi Schwartz, 1959	BRACHYCEPHALOIDEA		Direct Developer		Thibaudeau G & Altig R. 1999. Endotrophic anurans, development and evolution. In McDiarmid RW & Altig R (Eds.), Tadpoles, the Biology of Anuran Larvae. Chicago and London (pp. 170–188). Chicago University Press.
Eleutherodactylus thorectes Hedges, 1988	BRACHYCEPHALOIDEA		Direct Developer		Thibaudeau G & Altig R. 1999. Endotrophic anurans, development and evolution. In McDiarmid RW & Altig R (Eds.), Tadpoles, the Biology of Anuran Larvae. Chicago and London (pp. 170–188). Chicago University Press.
Eleutherodactylus toa Estrada and Hedges, 1991	BRACHYCEPHALOIDEA		Direct Developer		Thibaudeau G & Altig R. 1999. Endotrophic anurans, development and evolution. In McDiarmid RW & Altig R (Eds.), Tadpoles, the Biology of Anuran Larvae. Chicago and London (pp. 170–188). Chicago University Press.
Eleutherodactylus tonyi Estrada and Hedges, 1997	BRACHYCEPHALOIDEA		Direct Developer		Thibaudeau G & Altig R. 1999. Endotrophic anurans, development and evolution. In McDiarmid RW & Altig R (Eds.), Tadpoles, the Biology of Anuran Larvae. Chicago and London (pp. 170–188). Chicago University Press.
Eleutherodactylus turquinensis Barbour and Shreve, 1937	BRACHYCEPHALOIDEA		Direct Developer		Thibaudeau G & Altig R. 1999. Endotrophic anurans, development and evolution. In McDiarmid RW & Altig R (Eds.), Tadpoles, the Biology of Anuran Larvae. Chicago and London (pp. 170–188). Chicago University Press.
Eleutherodactylus tychathrous Schwartz, 1965	BRACHYCEPHALOIDEA		Direct Developer		Thibaudeau G & Altig R. 1999. Endotrophic anurans, development and evolution. In McDiarmid RW & Altig R (Eds.), Tadpoles, the Biology of Anuran Larvae. Chicago and London (pp. 170–188). Chicago University Press.
Eleutherodactylus unicolor Stejneger, 1904	BRACHYCEPHALOIDEA		Direct Developer		Thibaudeau G & Altig R. 1999. Endotrophic anurans, development and evolution. In McDiarmid RW & Altig R (Eds.), Tadpoles, the Biology of Anuran Larvae. Chicago and London (pp. 170–188). Chicago University Press.
Eleutherodactylus varians (Gundlach and Peters, 1864)	BRACHYCEPHALOIDEA		Direct Developer		Thibaudeau G & Altig R. 1999. Endotrophic anurans, development and evolution. In McDiarmid RW & Altig R (Eds.), Tadpoles, the Biology of Anuran Larvae. Chicago and London (pp. 170–188). Chicago University Press.
Eleutherodactylus varleyi Dunn, 1925	BRACHYCEPHALOIDEA	1	Direct Developer	Schwartz RW & Henderson 1991. Amphibians and reptiles of the West Indies. Descriptions, distributions and natural history. University of Florida Press, Gainesville.	Thibaudeau G & Altig R. 1999. Endotrophic anurans, development and evolution. In McDiarmid RW & Altig R (Eds.), Tadpoles, the Biology of Anuran Larvae. Chicago and London (pp. 170–188). Chicago University Press.
Eleutherodactylus ventrilineatus (Shreve, 1936)	BRACHYCEPHALOIDEA		Direct Developer		Thibaudeau G & Altig R. 1999. Endotrophic anurans, development and evolution. In McDiarmid RW & Altig R (Eds.), Tadpoles, the Biology of Anuran Larvae. Chicago and London (pp. 170–188). Chicago University Press.
Eleutherodactylus verrucipes (Cope, 1885)	BRACHYCEPHALOIDEA		Direct Developer		Thibaudeau G & Altig R. 1999. Endotrophic anurans, development and evolution. In McDiarmid RW & Altig R (Eds.), Tadpoles, the Biology of Anuran Larvae. Chicago and London (pp. 170–188). Chicago University Press.
Eleutherodactylus verruculatus (Peters, 1870)	BRACHYCEPHALOIDEA		Direct Developer		Thibaudeau G & Altig R. 1999. Endotrophic anurans, development and evolution. In McDiarmid RW & Altig R (Eds.), Tadpoles, the Biology of Anuran Larvae. Chicago and London (pp. 170–188). Chicago University Press.
Eleutherodactylus warreni Schwartz, 1976	BRACHYCEPHALOIDEA		Direct Developer		Thibaudeau G & Altig R. 1999. Endotrophic anurans, development and evolution. In McDiarmid RW & Altig R (Eds.), Tadpoles, the Biology of Anuran Larvae. Chicago and London (pp. 170–188). Chicago University Press.
Eleutherodactylus weinlandi Barbour, 1914	BRACHYCEPHALOIDEA		Direct Developer		Thibaudeau G & Altig R. 1999. Endotrophic anurans, development and evolution. In McDiarmid RW & Altig R (Eds.), Tadpoles, the Biology of Anuran Larvae. Chicago and London (pp. 170–188). Chicago University Press.
Eleutherodactylus wetmorei Cochran, 1932	BRACHYCEPHALOIDEA		Direct Developer		Thibaudeau G & Altig R. 1999. Endotrophic anurans, development and evolution. In McDiarmid RW & Altig R (Eds.), Tadpoles, the Biology of Anuran Larvae. Chicago and London (pp. 170–188). Chicago University Press.
Eleutherodactylus wightmanae Schmidt, 1920	BRACHYCEPHALOIDEA		Direct Developer		Thibaudeau G & Altig R. 1999. Endotrophic anurans, development and evolution. In McDiarmid RW & Altig R (Eds.), Tadpoles, the Biology of Anuran Larvae. Chicago and London (pp. 170–188). Chicago University Press.
Eleutherodactylus wixarika Reyes-Velasco, Ahumada-Carrillo, Burkhardt, and Devitt, 2015	BRACHYCEPHALOIDEA		Direct Developer		Thibaudeau G & Altig R. 1999. Endotrophic anurans, development and evolution. In McDiarmid RW & Altig R (Eds.), Tadpoles, the Biology of Anuran Larvae. Chicago and London (pp. 170–188). Chicago University Press.
Eleutherodactylus zeus Schwartz, 1958	BRACHYCEPHALOIDEA		Direct Developer		Thibaudeau G & Altig R. 1999. Endotrophic anurans, development and evolution. In McDiarmid RW & Altig R (Eds.), Tadpoles, the Biology of Anuran Larvae. Chicago and London (pp. 170–188). Chicago University Press.
Eleutherodactylus zugi Schwartz, 1958	BRACHYCEPHALOIDEA		Direct Developer		Thibaudeau G & Altig R. 1999. Endotrophic anurans, development and evolution. In McDiarmid RW & Altig R (Eds.), Tadpoles, the Biology of Anuran Larvae. Chicago and London (pp. 170–188). Chicago University Press.
Euparkerella brasiliensis (Parker, 1926)	BRACHYCEPHALOIDEA		Direct Developer		Thibaudeau G & Altig R. 1999. Endotrophic anurans, development and evolution. In McDiarmid RW & Altig R (Eds.), Tadpoles, the Biology of Anuran Larvae. Chicago and London (pp. 170–188). Chicago University Press.
Euparkerella cochranae Izecksohn, 1988	BRACHYCEPHALOIDEA		Direct Developer		Thibaudeau G & Altig R. 1999. Endotrophic anurans, development and evolution. In McDiarmid RW & Altig R (Eds.), Tadpoles, the Biology of Anuran Larvae. Chicago and London (pp. 170–188). Chicago University Press.
Euparkerella cryptica Hepp, Carvalho-e-Silva, Carvalho-e-Silva, and Folly, 2015	BRACHYCEPHALOIDEA		Direct Developer		Thibaudeau G & Altig R. 1999. Endotrophic anurans, development and evolution. In McDiarmid RW & Altig R (Eds.), Tadpoles, the Biology of Anuran Larvae. Chicago and London (pp. 170–188). Chicago University Press.
Euparkerella robusta Izecksohn, 1988	BRACHYCEPHALOIDEA		Direct Developer		Thibaudeau G & Altig R. 1999. Endotrophic anurans, development and evolution. In McDiarmid RW & Altig R (Eds.), Tadpoles, the Biology of Anuran Larvae. Chicago and London (pp. 170–188). Chicago University Press.
Euparkerella tridactyla Izecksohn, 1988	BRACHYCEPHALOIDEA		Direct Developer		Thibaudeau G & Altig R. 1999. Endotrophic anurans, development and evolution. In McDiarmid RW & Altig R (Eds.), Tadpoles, the Biology of Anuran Larvae. Chicago and London (pp. 170–188). Chicago University Press.
Geobatrachus walkeri Ruthven, 1915	BRACHYCEPHALOIDEA		Direct Developer		Thibaudeau G & Altig R. 1999. Endotrophic anurans, development and evolution. In McDiarmid RW & Altig R (Eds.), Tadpoles, the Biology of Anuran Larvae. Chicago and London (pp. 170–188). Chicago University Press.
Haddadus aramunha (Cassimiro, Verdade, and Rodrigues, 2008)	BRACHYCEPHALOIDEA		Direct Developer		Thibaudeau G & Altig R. 1999. Endotrophic anurans, development and evolution. In McDiarmid RW & Altig R (Eds.), Tadpoles, the Biology of Anuran Larvae. Chicago and London (pp. 170–188). Chicago University Press.
Haddadus binotatus (Spix, 1824)	BRACHYCEPHALOIDEA	1	Direct Developer	Vera Candioti F, Goldberg J, Akmentins MS, Costa Nogueira P, Goulart Taucce P & Pombal J Jr. 2020a. Skeleton in the closet: hidden diversity in patterns of cranial and postcranial ontogeny in Neotropical direct-developing frogs (Anura: Brachycephaloidea). Organism Diversity and Evolution 20: 763–783.	Thibaudeau G & Altig R. 1999. Endotrophic anurans, development and evolution. In McDiarmid RW & Altig R (Eds.), Tadpoles, the Biology of Anuran Larvae. Chicago and London (pp. 170–188). Chicago University Press.
Haddadus plicifer (Boulenger, 1888)	BRACHYCEPHALOIDEA		Direct Developer		Thibaudeau G & Altig R. 1999. Endotrophic anurans, development and evolution. In McDiarmid RW & Altig R (Eds.), Tadpoles, the Biology of Anuran Larvae. Chicago and London (pp. 170–188). Chicago University Press.
Holoaden bradei Lutz, 1958	BRACHYCEPHALOIDEA		Direct Developer		Thibaudeau G & Altig R. 1999. Endotrophic anurans, development and evolution. In McDiarmid RW & Altig R (Eds.), Tadpoles, the Biology of Anuran Larvae. Chicago and London (pp. 170–188). Chicago University Press.
Holoaden luederwaldti Miranda-Ribeiro, 1920	BRACHYCEPHALOIDEA		Direct Developer		Thibaudeau G & Altig R. 1999. Endotrophic anurans, development and evolution. In McDiarmid RW & Altig R (Eds.), Tadpoles, the Biology of Anuran Larvae. Chicago and London (pp. 170–188). Chicago University Press.
Holoaden pholeter Pombal, Siqueira, Dorigo, Vrcibradic, and Rocha, 2008	BRACHYCEPHALOIDEA		Direct Developer		Thibaudeau G & Altig R. 1999. Endotrophic anurans, development and evolution. In McDiarmid RW & Altig R (Eds.), Tadpoles, the Biology of Anuran Larvae. Chicago and London (pp. 170–188). Chicago University Press.
Holoaden suarezi Martins and Zaher, 2013	BRACHYCEPHALOIDEA		Direct Developer		Thibaudeau G & Altig R. 1999. Endotrophic anurans, development and evolution. In McDiarmid RW & Altig R (Eds.), Tadpoles, the Biology of Anuran Larvae. Chicago and London (pp. 170–188). Chicago University Press.
Ischnocnema abdita Canedo and Pimenta, 2010	BRACHYCEPHALOIDEA		Direct Developer		Thibaudeau G & Altig R. 1999. Endotrophic anurans, development and evolution. In McDiarmid RW & Altig R (Eds.), Tadpoles, the Biology of Anuran Larvae. Chicago and London (pp. 170–188). Chicago University Press.
Ischnocnema bocaina Taucce, Zaidan, Zaher, and Garcia, 2019	BRACHYCEPHALOIDEA		Direct Developer		Thibaudeau G & Altig R. 1999. Endotrophic anurans, development and evolution. In McDiarmid RW & Altig R (Eds.), Tadpoles, the Biology of Anuran Larvae. Chicago and London (pp. 170–188). Chicago University Press.
Ischnocnema bolbodactyla (Lutz, 1925)	BRACHYCEPHALOIDEA		Direct Developer		Thibaudeau G & Altig R. 1999. Endotrophic anurans, development and evolution. In McDiarmid RW & Altig R (Eds.), Tadpoles, the Biology of Anuran Larvae. Chicago and London (pp. 170–188). Chicago University Press.
Ischnocnema colibri Taucce, Canedo, Parreiras, Drummond, Nogueira-Costa, and Haddad, 2018	BRACHYCEPHALOIDEA		Direct Developer		Thibaudeau G & Altig R. 1999. Endotrophic anurans, development and evolution. In McDiarmid RW & Altig R (Eds.), Tadpoles, the Biology of Anuran Larvae. Chicago and London (pp. 170–188). Chicago University Press.
Ischnocnema concolor Targino, Costa, and Carvalho-e-Silva, 2009	BRACHYCEPHALOIDEA		Direct Developer		Thibaudeau G & Altig R. 1999. Endotrophic anurans, development and evolution. In McDiarmid RW & Altig R (Eds.), Tadpoles, the Biology of Anuran Larvae. Chicago and London (pp. 170–188). Chicago University Press.
Ischnocnema crassa Silva-Soares, Ferreira, Ornellas, Zocca, Caramaschi, and Cruz, 2021	BRACHYCEPHALOIDEA		Direct Developer		Thibaudeau G & Altig R. 1999. Endotrophic anurans, development and evolution. In McDiarmid RW & Altig R (Eds.), Tadpoles, the Biology of Anuran Larvae. Chicago and London (pp. 170–188). Chicago University Press.
Ischnocnema epipeda (Heyer, 1984)	BRACHYCEPHALOIDEA		Direct Developer		Thibaudeau G & Altig R. 1999. Endotrophic anurans, development and evolution. In McDiarmid RW & Altig R (Eds.), Tadpoles, the Biology of Anuran Larvae. Chicago and London (pp. 170–188). Chicago University Press.
Ischnocnema erythromera (Heyer, 1984)	BRACHYCEPHALOIDEA		Direct Developer		Thibaudeau G & Altig R. 1999. Endotrophic anurans, development and evolution. In McDiarmid RW & Altig R (Eds.), Tadpoles, the Biology of Anuran Larvae. Chicago and London (pp. 170–188). Chicago University Press.
Ischnocnema feioi Taucce, Canedo, and Haddad, 2018	BRACHYCEPHALOIDEA		Direct Developer		Thibaudeau G & Altig R. 1999. Endotrophic anurans, development and evolution. In McDiarmid RW & Altig R (Eds.), Tadpoles, the Biology of Anuran Larvae. Chicago and London (pp. 170–188). Chicago University Press.
Ischnocnema garciai Taucce, Canedo, and Haddad, 2018	BRACHYCEPHALOIDEA		Direct Developer		Thibaudeau G & Altig R. 1999. Endotrophic anurans, development and evolution. In McDiarmid RW & Altig R (Eds.), Tadpoles, the Biology of Anuran Larvae. Chicago and London (pp. 170–188). Chicago University Press.
Ischnocnema gehrti (Miranda-Ribeiro, 1926)	BRACHYCEPHALOIDEA		Direct Developer		Thibaudeau G & Altig R. 1999. Endotrophic anurans, development and evolution. In McDiarmid RW & Altig R (Eds.), Tadpoles, the Biology of Anuran Larvae. Chicago and London (pp. 170–188). Chicago University Press.
Ischnocnema gualteri (Lutz, 1974)	BRACHYCEPHALOIDEA		Direct Developer		Thibaudeau G & Altig R. 1999. Endotrophic anurans, development and evolution. In McDiarmid RW & Altig R (Eds.), Tadpoles, the Biology of Anuran Larvae. Chicago and London (pp. 170–188). Chicago University Press.
Ischnocnema guentheri (Steindachner, 1864)	BRACHYCEPHALOIDEA	1	Direct Developer	Townsend DS & Stewart MM. 1985. Direct development in Eleutherodactylus coqui (Anura: Leptodactylidae) - staging table. Copeia 1985: 423–436.	Thibaudeau G & Altig R. 1999. Endotrophic anurans, development and evolution. In McDiarmid RW & Altig R (Eds.), Tadpoles, the Biology of Anuran Larvae. Chicago and London (pp. 170–188). Chicago University Press.
Ischnocnema henselii (Peters, 1870)	BRACHYCEPHALOIDEA	1	Direct Developer	Vera Candioti F, Goldberg J, Akmentins MS, Costa Nogueira P, Goulart Taucce P & Pombal J Jr. 2020a. Skeleton in the closet: hidden diversity in patterns of cranial and postcranial ontogeny in Neotropical direct-developing frogs (Anura: Brachycephaloidea). Organism Diversity and Evolution 20: 763–783.	Thibaudeau G & Altig R. 1999. Endotrophic anurans, development and evolution. In McDiarmid RW & Altig R (Eds.), Tadpoles, the Biology of Anuran Larvae. Chicago and London (pp. 170–188). Chicago University Press.
Ischnocnema hoehnei (Lutz, 1958)	BRACHYCEPHALOIDEA		Direct Developer		Thibaudeau G & Altig R. 1999. Endotrophic anurans, development and evolution. In McDiarmid RW & Altig R (Eds.), Tadpoles, the Biology of Anuran Larvae. Chicago and London (pp. 170–188). Chicago University Press.
Ischnocnema holti (Cochran, 1948)	BRACHYCEPHALOIDEA		Direct Developer		Thibaudeau G & Altig R. 1999. Endotrophic anurans, development and evolution. In McDiarmid RW & Altig R (Eds.), Tadpoles, the Biology of Anuran Larvae. Chicago and London (pp. 170–188). Chicago University Press.
Ischnocnema izecksohni (Caramaschi and Kisteumacher, 1989)	BRACHYCEPHALOIDEA		Direct Developer		Thibaudeau G & Altig R. 1999. Endotrophic anurans, development and evolution. In McDiarmid RW & Altig R (Eds.), Tadpoles, the Biology of Anuran Larvae. Chicago and London (pp. 170–188). Chicago University Press.
Ischnocnema juipoca (Sazima and Cardoso, 1978)	BRACHYCEPHALOIDEA		Direct Developer		Thibaudeau G & Altig R. 1999. Endotrophic anurans, development and evolution. In McDiarmid RW & Altig R (Eds.), Tadpoles, the Biology of Anuran Larvae. Chicago and London (pp. 170–188). Chicago University Press.
Ischnocnema karst Canedo, Targino, Leite, and Haddad, 2012	BRACHYCEPHALOIDEA		Direct Developer		Thibaudeau G & Altig R. 1999. Endotrophic anurans, development and evolution. In McDiarmid RW & Altig R (Eds.), Tadpoles, the Biology of Anuran Larvae. Chicago and London (pp. 170–188). Chicago University Press.
Ischnocnema lactea (Miranda-Ribeiro, 1923)	BRACHYCEPHALOIDEA		Direct Developer		Thibaudeau G & Altig R. 1999. Endotrophic anurans, development and evolution. In McDiarmid RW & Altig R (Eds.), Tadpoles, the Biology of Anuran Larvae. Chicago and London (pp. 170–188). Chicago University Press.
Ischnocnema manezinho (Garcia, 1996)	BRACHYCEPHALOIDEA		Direct Developer		Thibaudeau G & Altig R. 1999. Endotrophic anurans, development and evolution. In McDiarmid RW & Altig R (Eds.), Tadpoles, the Biology of Anuran Larvae. Chicago and London (pp. 170–188). Chicago University Press.
Ischnocnema melanopygia Targino, Costa, and Carvalho-e-Silva, 2009	BRACHYCEPHALOIDEA		Direct Developer		Thibaudeau G & Altig R. 1999. Endotrophic anurans, development and evolution. In McDiarmid RW & Altig R (Eds.), Tadpoles, the Biology of Anuran Larvae. Chicago and London (pp. 170–188). Chicago University Press.
Ischnocnema nanahallux Brusquetti, Thome, Canedo, Condez, and Haddad, 2013	BRACHYCEPHALOIDEA		Direct Developer		Thibaudeau G & Altig R. 1999. Endotrophic anurans, development and evolution. In McDiarmid RW & Altig R (Eds.), Tadpoles, the Biology of Anuran Larvae. Chicago and London (pp. 170–188). Chicago University Press.
Ischnocnema nasuta (Lutz, 1925)	BRACHYCEPHALOIDEA	1	Direct Developer	Townsend DS & Stewart MM. 1985. Direct development in Eleutherodactylus coqui (Anura: Leptodactylidae) - staging table. Copeia 1985: 423–436.	Thibaudeau G & Altig R. 1999. Endotrophic anurans, development and evolution. In McDiarmid RW & Altig R (Eds.), Tadpoles, the Biology of Anuran Larvae. Chicago and London (pp. 170–188). Chicago University Press.
Ischnocnema nigriventris (Lutz, 1925)	BRACHYCEPHALOIDEA		Direct Developer		Thibaudeau G & Altig R. 1999. Endotrophic anurans, development and evolution. In McDiarmid RW & Altig R (Eds.), Tadpoles, the Biology of Anuran Larvae. Chicago and London (pp. 170–188). Chicago University Press.
Ischnocnema octavioi (Bokermann, 1965)	BRACHYCEPHALOIDEA		Direct Developer		Thibaudeau G & Altig R. 1999. Endotrophic anurans, development and evolution. In McDiarmid RW & Altig R (Eds.), Tadpoles, the Biology of Anuran Larvae. Chicago and London (pp. 170–188). Chicago University Press.
Ischnocnema oea (Heyer, 1984)	BRACHYCEPHALOIDEA		Direct Developer		Thibaudeau G & Altig R. 1999. Endotrophic anurans, development and evolution. In McDiarmid RW & Altig R (Eds.), Tadpoles, the Biology of Anuran Larvae. Chicago and London (pp. 170–188). Chicago University Press.
Ischnocnema paranaensis (Langone and Segalla, 1996)	BRACHYCEPHALOIDEA		Direct Developer		Thibaudeau G & Altig R. 1999. Endotrophic anurans, development and evolution. In McDiarmid RW & Altig R (Eds.), Tadpoles, the Biology of Anuran Larvae. Chicago and London (pp. 170–188). Chicago University Press.
Ischnocnema parnaso Taucce, Canedo, Parreiras, Drummond, Nogueira-Costa, and Haddad, 2018	BRACHYCEPHALOIDEA		Direct Developer		Thibaudeau G & Altig R. 1999. Endotrophic anurans, development and evolution. In McDiarmid RW & Altig R (Eds.), Tadpoles, the Biology of Anuran Larvae. Chicago and London (pp. 170–188). Chicago University Press.
Ischnocnema parva (Girard, 1853)	BRACHYCEPHALOIDEA	1	Direct Developer	Izecksohn E & Albuquerque ST. 1972. Algumas observações sobre o desenvolvimento de Eleutherodactylus venancioi B. Lutz (Amphibia, Anura). Arquivos do Universidad Federal Rural, Rio de Janeiro 2: 13–15.	Thibaudeau G & Altig R. 1999. Endotrophic anurans, development and evolution. In McDiarmid RW & Altig R (Eds.), Tadpoles, the Biology of Anuran Larvae. Chicago and London (pp. 170–188). Chicago University Press.
Ischnocnema penaxavantinho Giaretta, Toffoli, and Oliveira, 2007	BRACHYCEPHALOIDEA		Direct Developer		Thibaudeau G & Altig R. 1999. Endotrophic anurans, development and evolution. In McDiarmid RW & Altig R (Eds.), Tadpoles, the Biology of Anuran Larvae. Chicago and London (pp. 170–188). Chicago University Press.
Ischnocnema pusilla (Bokermann, 1967)	BRACHYCEPHALOIDEA		Direct Developer		Thibaudeau G & Altig R. 1999. Endotrophic anurans, development and evolution. In McDiarmid RW & Altig R (Eds.), Tadpoles, the Biology of Anuran Larvae. Chicago and London (pp. 170–188). Chicago University Press.
Ischnocnema randorum (Heyer, 1985)	BRACHYCEPHALOIDEA		Direct Developer		Thibaudeau G & Altig R. 1999. Endotrophic anurans, development and evolution. In McDiarmid RW & Altig R (Eds.), Tadpoles, the Biology of Anuran Larvae. Chicago and London (pp. 170–188). Chicago University Press.
Ischnocnema sambaqui (Castanho and Haddad, 2000)	BRACHYCEPHALOIDEA		Direct Developer		Thibaudeau G & Altig R. 1999. Endotrophic anurans, development and evolution. In McDiarmid RW & Altig R (Eds.), Tadpoles, the Biology of Anuran Larvae. Chicago and London (pp. 170–188). Chicago University Press.
Ischnocnema spanios (Heyer, 1985)	BRACHYCEPHALOIDEA		Direct Developer		Thibaudeau G & Altig R. 1999. Endotrophic anurans, development and evolution. In McDiarmid RW & Altig R (Eds.), Tadpoles, the Biology of Anuran Larvae. Chicago and London (pp. 170–188). Chicago University Press.
Ischnocnema surda Canedo, Pimenta, Leite, and Caramaschi, 2010	BRACHYCEPHALOIDEA		Direct Developer		Thibaudeau G & Altig R. 1999. Endotrophic anurans, development and evolution. In McDiarmid RW & Altig R (Eds.), Tadpoles, the Biology of Anuran Larvae. Chicago and London (pp. 170–188). Chicago University Press.
Ischnocnema venancioi (Lutz, 1958)	BRACHYCEPHALOIDEA	1	Direct Developer	Izecksohn E & Albuquerque ST. 1972. Algumas observações sobre o desenvolvimento de Eleutherodactylus venancioi B. Lutz (Amphibia, Anura). Arquivos do Universidad Federal Rural, Rio de Janeiro 2: 13–15.	Thibaudeau G & Altig R. 1999. Endotrophic anurans, development and evolution. In McDiarmid RW & Altig R (Eds.), Tadpoles, the Biology of Anuran Larvae. Chicago and London (pp. 170–188). Chicago University Press.
Ischnocnema verrucosa (Reinhardt and Lütken, 1862)	BRACHYCEPHALOIDEA		Direct Developer		Thibaudeau G & Altig R. 1999. Endotrophic anurans, development and evolution. In McDiarmid RW & Altig R (Eds.), Tadpoles, the Biology of Anuran Larvae. Chicago and London (pp. 170–188). Chicago University Press.
Ischnocnema vizottoi Martins and Haddad, 2010	BRACHYCEPHALOIDEA		Direct Developer		Thibaudeau G & Altig R. 1999. Endotrophic anurans, development and evolution. In McDiarmid RW & Altig R (Eds.), Tadpoles, the Biology of Anuran Larvae. Chicago and London (pp. 170–188). Chicago University Press.
Lynchius flavomaculatus (Parker, 1938)	BRACHYCEPHALOIDEA		Direct Developer		Thibaudeau G & Altig R. 1999. Endotrophic anurans, development and evolution. In McDiarmid RW & Altig R (Eds.), Tadpoles, the Biology of Anuran Larvae. Chicago and London (pp. 170–188). Chicago University Press.
Lynchius megacephalus Sánchez-Nivicela, Urgilés, Navarrete, Yánez-Muñoz, and Ron, 2019	BRACHYCEPHALOIDEA		Direct Developer		Thibaudeau G & Altig R. 1999. Endotrophic anurans, development and evolution. In McDiarmid RW & Altig R (Eds.), Tadpoles, the Biology of Anuran Larvae. Chicago and London (pp. 170–188). Chicago University Press.
Lynchius nebulanastes (Cannatella, 1984)	BRACHYCEPHALOIDEA		Direct Developer		Thibaudeau G & Altig R. 1999. Endotrophic anurans, development and evolution. In McDiarmid RW & Altig R (Eds.), Tadpoles, the Biology of Anuran Larvae. Chicago and London (pp. 170–188). Chicago University Press.
Lynchius oblitus Motta, Chaparro, Pombal, Guayasamin, De la Riva, and Padial, 2016	BRACHYCEPHALOIDEA		Direct Developer		Thibaudeau G & Altig R. 1999. Endotrophic anurans, development and evolution. In McDiarmid RW & Altig R (Eds.), Tadpoles, the Biology of Anuran Larvae. Chicago and London (pp. 170–188). Chicago University Press.
Lynchius parkeri (Lynch, 1975)	BRACHYCEPHALOIDEA		Direct Developer		Thibaudeau G & Altig R. 1999. Endotrophic anurans, development and evolution. In McDiarmid RW & Altig R (Eds.), Tadpoles, the Biology of Anuran Larvae. Chicago and London (pp. 170–188). Chicago University Press.
Lynchius simmonsi (Lynch, 1974)	BRACHYCEPHALOIDEA		Direct Developer		Thibaudeau G & Altig R. 1999. Endotrophic anurans, development and evolution. In McDiarmid RW & Altig R (Eds.), Tadpoles, the Biology of Anuran Larvae. Chicago and London (pp. 170–188). Chicago University Press.
Lynchius tabaconas Motta, Chaparro, Pombal, Guayasamin, De la Riva, and Padial, 2016	BRACHYCEPHALOIDEA		Direct Developer		Thibaudeau G & Altig R. 1999. Endotrophic anurans, development and evolution. In McDiarmid RW & Altig R (Eds.), Tadpoles, the Biology of Anuran Larvae. Chicago and London (pp. 170–188). Chicago University Press.
Lynchius waynehollomonae Venegas, García Ayachi, Ormeño, Bullard, Catenazzi, and Motta, 2021	BRACHYCEPHALOIDEA		Direct Developer		Thibaudeau G & Altig R. 1999. Endotrophic anurans, development and evolution. In McDiarmid RW & Altig R (Eds.), Tadpoles, the Biology of Anuran Larvae. Chicago and London (pp. 170–188). Chicago University Press.
Microkayla adenopleura (Aguayo-Vedia and Harvey, 2001)	BRACHYCEPHALOIDEA		Direct Developer		Thibaudeau G & Altig R. 1999. Endotrophic anurans, development and evolution. In McDiarmid RW & Altig R (Eds.), Tadpoles, the Biology of Anuran Larvae. Chicago and London (pp. 170–188). Chicago University Press.
Microkayla ankohuma (Padial and De la Riva, 2007)	BRACHYCEPHALOIDEA		Direct Developer		Thibaudeau G & Altig R. 1999. Endotrophic anurans, development and evolution. In McDiarmid RW & Altig R (Eds.), Tadpoles, the Biology of Anuran Larvae. Chicago and London (pp. 170–188). Chicago University Press.
Microkayla boettgeri (Lehr, 2006)	BRACHYCEPHALOIDEA		Direct Developer		Thibaudeau G & Altig R. 1999. Endotrophic anurans, development and evolution. In McDiarmid RW & Altig R (Eds.), Tadpoles, the Biology of Anuran Larvae. Chicago and London (pp. 170–188). Chicago University Press.
Microkayla chacaltaya (De la Riva, Padial, and Cortéz, 2007)	BRACHYCEPHALOIDEA		Direct Developer		Thibaudeau G & Altig R. 1999. Endotrophic anurans, development and evolution. In McDiarmid RW & Altig R (Eds.), Tadpoles, the Biology of Anuran Larvae. Chicago and London (pp. 170–188). Chicago University Press.
Microkayla chapi De la Riva, Chaparro, Castroviejo-Fisher, and Padial, 2017	BRACHYCEPHALOIDEA		Direct Developer		Thibaudeau G & Altig R. 1999. Endotrophic anurans, development and evolution. In McDiarmid RW & Altig R (Eds.), Tadpoles, the Biology of Anuran Larvae. Chicago and London (pp. 170–188). Chicago University Press.
Microkayla chaupi (De la Riva and Aparicio, 2016)	BRACHYCEPHALOIDEA		Direct Developer		Thibaudeau G & Altig R. 1999. Endotrophic anurans, development and evolution. In McDiarmid RW & Altig R (Eds.), Tadpoles, the Biology of Anuran Larvae. Chicago and London (pp. 170–188). Chicago University Press.
Microkayla chilina De la Riva, Chaparro, Castroviejo-Fisher, and Padial, 2017	BRACHYCEPHALOIDEA		Direct Developer		Thibaudeau G & Altig R. 1999. Endotrophic anurans, development and evolution. In McDiarmid RW & Altig R (Eds.), Tadpoles, the Biology of Anuran Larvae. Chicago and London (pp. 170–188). Chicago University Press.
Microkayla colla (De la Riva, Aparicio, Soto, and Ríos, 2016)	BRACHYCEPHALOIDEA		Direct Developer		Thibaudeau G & Altig R. 1999. Endotrophic anurans, development and evolution. In McDiarmid RW & Altig R (Eds.), Tadpoles, the Biology of Anuran Larvae. Chicago and London (pp. 170–188). Chicago University Press.
Microkayla condoriri (De la Riva, Aguayo, and Padial, 2007)	BRACHYCEPHALOIDEA		Direct Developer		Thibaudeau G & Altig R. 1999. Endotrophic anurans, development and evolution. In McDiarmid RW & Altig R (Eds.), Tadpoles, the Biology of Anuran Larvae. Chicago and London (pp. 170–188). Chicago University Press.
Microkayla guillei (De la Riva, 2007)	BRACHYCEPHALOIDEA		Direct Developer		Thibaudeau G & Altig R. 1999. Endotrophic anurans, development and evolution. In McDiarmid RW & Altig R (Eds.), Tadpoles, the Biology of Anuran Larvae. Chicago and London (pp. 170–188). Chicago University Press.
Microkayla harveyi (Muñoz, Aguayo, and De la Riva, 2007)	BRACHYCEPHALOIDEA		Direct Developer		Thibaudeau G & Altig R. 1999. Endotrophic anurans, development and evolution. In McDiarmid RW & Altig R (Eds.), Tadpoles, the Biology of Anuran Larvae. Chicago and London (pp. 170–188). Chicago University Press.
Microkayla huayna De la Riva, Cortez F., and Burrowes, 2017	BRACHYCEPHALOIDEA		Direct Developer		Thibaudeau G & Altig R. 1999. Endotrophic anurans, development and evolution. In McDiarmid RW & Altig R (Eds.), Tadpoles, the Biology of Anuran Larvae. Chicago and London (pp. 170–188). Chicago University Press.
Microkayla iani (De la Riva, Reichle, and Cortéz, 2007)	BRACHYCEPHALOIDEA		Direct Developer		Thibaudeau G & Altig R. 1999. Endotrophic anurans, development and evolution. In McDiarmid RW & Altig R (Eds.), Tadpoles, the Biology of Anuran Larvae. Chicago and London (pp. 170–188). Chicago University Press.
Microkayla iatamasi (Aguayo-Vedia and Harvey, 2001)	BRACHYCEPHALOIDEA		Direct Developer		Thibaudeau G & Altig R. 1999. Endotrophic anurans, development and evolution. In McDiarmid RW & Altig R (Eds.), Tadpoles, the Biology of Anuran Larvae. Chicago and London (pp. 170–188). Chicago University Press.
Microkayla illampu (De la Riva, Reichle, and Padial, 2007)	BRACHYCEPHALOIDEA		Direct Developer		Thibaudeau G & Altig R. 1999. Endotrophic anurans, development and evolution. In McDiarmid RW & Altig R (Eds.), Tadpoles, the Biology of Anuran Larvae. Chicago and London (pp. 170–188). Chicago University Press.
Microkayla illimani (De la Riva and Padial, 2007)	BRACHYCEPHALOIDEA		Direct Developer		Thibaudeau G & Altig R. 1999. Endotrophic anurans, development and evolution. In McDiarmid RW & Altig R (Eds.), Tadpoles, the Biology of Anuran Larvae. Chicago and London (pp. 170–188). Chicago University Press.
Microkayla kallawaya (De la Riva and Martínez-Solano, 2007)	BRACHYCEPHALOIDEA		Direct Developer		Thibaudeau G & Altig R. 1999. Endotrophic anurans, development and evolution. In McDiarmid RW & Altig R (Eds.), Tadpoles, the Biology of Anuran Larvae. Chicago and London (pp. 170–188). Chicago University Press.
Microkayla katantika (De la Riva and Martínez-Solano, 2007)	BRACHYCEPHALOIDEA		Direct Developer		Thibaudeau G & Altig R. 1999. Endotrophic anurans, development and evolution. In McDiarmid RW & Altig R (Eds.), Tadpoles, the Biology of Anuran Larvae. Chicago and London (pp. 170–188). Chicago University Press.
Microkayla kempffi (De la Riva, 1992)	BRACHYCEPHALOIDEA		Direct Developer		Thibaudeau G & Altig R. 1999. Endotrophic anurans, development and evolution. In McDiarmid RW & Altig R (Eds.), Tadpoles, the Biology of Anuran Larvae. Chicago and London (pp. 170–188). Chicago University Press.
Microkayla melanocheira (De la Riva, Ríos, and Aparicio, 2016)	BRACHYCEPHALOIDEA		Direct Developer		Thibaudeau G & Altig R. 1999. Endotrophic anurans, development and evolution. In McDiarmid RW & Altig R (Eds.), Tadpoles, the Biology of Anuran Larvae. Chicago and London (pp. 170–188). Chicago University Press.
Microkayla pinguis (Harvey and Ergueta-Sandoval, 1998)	BRACHYCEPHALOIDEA		Direct Developer		Thibaudeau G & Altig R. 1999. Endotrophic anurans, development and evolution. In McDiarmid RW & Altig R (Eds.), Tadpoles, the Biology of Anuran Larvae. Chicago and London (pp. 170–188). Chicago University Press.
Microkayla quimsacruzis (De la Riva, Reichle, and Bosch, 2007)	BRACHYCEPHALOIDEA		Direct Developer		Thibaudeau G & Altig R. 1999. Endotrophic anurans, development and evolution. In McDiarmid RW & Altig R (Eds.), Tadpoles, the Biology of Anuran Larvae. Chicago and London (pp. 170–188). Chicago University Press.
Microkayla saltator (De la Riva, Reichle, and Bosch, 2007)	BRACHYCEPHALOIDEA		Direct Developer		Thibaudeau G & Altig R. 1999. Endotrophic anurans, development and evolution. In McDiarmid RW & Altig R (Eds.), Tadpoles, the Biology of Anuran Larvae. Chicago and London (pp. 170–188). Chicago University Press.
Microkayla teqta (De la Riva and Burrowes, 2014)	BRACHYCEPHALOIDEA		Direct Developer		Thibaudeau G & Altig R. 1999. Endotrophic anurans, development and evolution. In McDiarmid RW & Altig R (Eds.), Tadpoles, the Biology of Anuran Larvae. Chicago and London (pp. 170–188). Chicago University Press.
Microkayla wettsteini (Parker, 1932)	BRACHYCEPHALOIDEA		Direct Developer		Thibaudeau G & Altig R. 1999. Endotrophic anurans, development and evolution. In McDiarmid RW & Altig R (Eds.), Tadpoles, the Biology of Anuran Larvae. Chicago and London (pp. 170–188). Chicago University Press.
Niceforonia adenobrachia (Ardila-Robayo, Ruiz-Carranza, and Barrera-Rodriguez, 1996)	BRACHYCEPHALOIDEA		Direct Developer		Thibaudeau G & Altig R. 1999. Endotrophic anurans, development and evolution. In McDiarmid RW & Altig R (Eds.), Tadpoles, the Biology of Anuran Larvae. Chicago and London (pp. 170–188). Chicago University Press.
Niceforonia aderca (Lynch, 2003)	BRACHYCEPHALOIDEA		Direct Developer		Thibaudeau G & Altig R. 1999. Endotrophic anurans, development and evolution. In McDiarmid RW & Altig R (Eds.), Tadpoles, the Biology of Anuran Larvae. Chicago and London (pp. 170–188). Chicago University Press.
Niceforonia araiodactyla (Duellman and Pramuk, 1999)	BRACHYCEPHALOIDEA		Direct Developer		Thibaudeau G & Altig R. 1999. Endotrophic anurans, development and evolution. In McDiarmid RW & Altig R (Eds.), Tadpoles, the Biology of Anuran Larvae. Chicago and London (pp. 170–188). Chicago University Press.
Niceforonia babax (Lynch, 1989)	BRACHYCEPHALOIDEA		Direct Developer		Thibaudeau G & Altig R. 1999. Endotrophic anurans, development and evolution. In McDiarmid RW & Altig R (Eds.), Tadpoles, the Biology of Anuran Larvae. Chicago and London (pp. 170–188). Chicago University Press.
Niceforonia brunnea (Lynch, 1975)	BRACHYCEPHALOIDEA		Direct Developer		Thibaudeau G & Altig R. 1999. Endotrophic anurans, development and evolution. In McDiarmid RW & Altig R (Eds.), Tadpoles, the Biology of Anuran Larvae. Chicago and London (pp. 170–188). Chicago University Press.
Niceforonia columbiana (Werner, 1899)	BRACHYCEPHALOIDEA		Direct Developer		Thibaudeau G & Altig R. 1999. Endotrophic anurans, development and evolution. In McDiarmid RW & Altig R (Eds.), Tadpoles, the Biology of Anuran Larvae. Chicago and London (pp. 170–188). Chicago University Press.
Niceforonia dolops (Lynch and Duellman, 1980)	BRACHYCEPHALOIDEA		Direct Developer		Thibaudeau G & Altig R. 1999. Endotrophic anurans, development and evolution. In McDiarmid RW & Altig R (Eds.), Tadpoles, the Biology of Anuran Larvae. Chicago and London (pp. 170–188). Chicago University Press.
Niceforonia elassodiscus (Lynch, 1973)	BRACHYCEPHALOIDEA		Direct Developer		Thibaudeau G & Altig R. 1999. Endotrophic anurans, development and evolution. In McDiarmid RW & Altig R (Eds.), Tadpoles, the Biology of Anuran Larvae. Chicago and London (pp. 170–188). Chicago University Press.
Niceforonia fallaciosa (Duellman, 2000)	BRACHYCEPHALOIDEA		Direct Developer		Thibaudeau G & Altig R. 1999. Endotrophic anurans, development and evolution. In McDiarmid RW & Altig R (Eds.), Tadpoles, the Biology of Anuran Larvae. Chicago and London (pp. 170–188). Chicago University Press.
Niceforonia latens (Lynch, 1989)	BRACHYCEPHALOIDEA		Direct Developer		Thibaudeau G & Altig R. 1999. Endotrophic anurans, development and evolution. In McDiarmid RW & Altig R (Eds.), Tadpoles, the Biology of Anuran Larvae. Chicago and London (pp. 170–188). Chicago University Press.
Niceforonia lucida (Cannatella, 1984)	BRACHYCEPHALOIDEA		Direct Developer		Thibaudeau G & Altig R. 1999. Endotrophic anurans, development and evolution. In McDiarmid RW & Altig R (Eds.), Tadpoles, the Biology of Anuran Larvae. Chicago and London (pp. 170–188). Chicago University Press.
Niceforonia mantipus (Boulenger, 1908)	BRACHYCEPHALOIDEA		Direct Developer		Thibaudeau G & Altig R. 1999. Endotrophic anurans, development and evolution. In McDiarmid RW & Altig R (Eds.), Tadpoles, the Biology of Anuran Larvae. Chicago and London (pp. 170–188). Chicago University Press.
Niceforonia nana Goin and Cochran, 1963	BRACHYCEPHALOIDEA		Direct Developer		Thibaudeau G & Altig R. 1999. Endotrophic anurans, development and evolution. In McDiarmid RW & Altig R (Eds.), Tadpoles, the Biology of Anuran Larvae. Chicago and London (pp. 170–188). Chicago University Press.
Niceforonia nigrovittata (Andersson, 1945)	BRACHYCEPHALOIDEA		Direct Developer		Thibaudeau G & Altig R. 1999. Endotrophic anurans, development and evolution. In McDiarmid RW & Altig R (Eds.), Tadpoles, the Biology of Anuran Larvae. Chicago and London (pp. 170–188). Chicago University Press.
Niceforonia peraccai (Lynch, 1975)	BRACHYCEPHALOIDEA		Direct Developer		Thibaudeau G & Altig R. 1999. Endotrophic anurans, development and evolution. In McDiarmid RW & Altig R (Eds.), Tadpoles, the Biology of Anuran Larvae. Chicago and London (pp. 170–188). Chicago University Press.
Noblella carrascoicola (De la Riva and Köhler, 1998)	BRACHYCEPHALOIDEA		Direct Developer		Thibaudeau G & Altig R. 1999. Endotrophic anurans, development and evolution. In McDiarmid RW & Altig R (Eds.), Tadpoles, the Biology of Anuran Larvae. Chicago and London (pp. 170–188). Chicago University Press.
Noblella coloma Guayasamin and Terán-Valdez, 2009	BRACHYCEPHALOIDEA		Direct Developer		Thibaudeau G & Altig R. 1999. Endotrophic anurans, development and evolution. In McDiarmid RW & Altig R (Eds.), Tadpoles, the Biology of Anuran Larvae. Chicago and London (pp. 170–188). Chicago University Press.
Noblella duellmani (Lehr, Aguilar, and Lundberg, 2004)	BRACHYCEPHALOIDEA		Direct Developer		Thibaudeau G & Altig R. 1999. Endotrophic anurans, development and evolution. In McDiarmid RW & Altig R (Eds.), Tadpoles, the Biology of Anuran Larvae. Chicago and London (pp. 170–188). Chicago University Press.
Noblella heyeri (Lynch, 1986)	BRACHYCEPHALOIDEA		Direct Developer		Thibaudeau G & Altig R. 1999. Endotrophic anurans, development and evolution. In McDiarmid RW & Altig R (Eds.), Tadpoles, the Biology of Anuran Larvae. Chicago and London (pp. 170–188). Chicago University Press.
Noblella lochites (Lynch, 1976)	BRACHYCEPHALOIDEA		Direct Developer		Thibaudeau G & Altig R. 1999. Endotrophic anurans, development and evolution. In McDiarmid RW & Altig R (Eds.), Tadpoles, the Biology of Anuran Larvae. Chicago and London (pp. 170–188). Chicago University Press.
Noblella losamigos Santa Cruz, von May, Catenazzi, Whitcher, López Tejeda, and Rabosky, 2019	BRACHYCEPHALOIDEA		Direct Developer		Thibaudeau G & Altig R. 1999. Endotrophic anurans, development and evolution. In McDiarmid RW & Altig R (Eds.), Tadpoles, the Biology of Anuran Larvae. Chicago and London (pp. 170–188). Chicago University Press.
Noblella lynchi (Duellman, 1991)	BRACHYCEPHALOIDEA		Direct Developer		Thibaudeau G & Altig R. 1999. Endotrophic anurans, development and evolution. In McDiarmid RW & Altig R (Eds.), Tadpoles, the Biology of Anuran Larvae. Chicago and London (pp. 170–188). Chicago University Press.
Noblella madreselva Catenazzi, Uscapi, and von May, 2015	BRACHYCEPHALOIDEA		Direct Developer		Thibaudeau G & Altig R. 1999. Endotrophic anurans, development and evolution. In McDiarmid RW & Altig R (Eds.), Tadpoles, the Biology of Anuran Larvae. Chicago and London (pp. 170–188). Chicago University Press.
Noblella mindo Reyes-Puig, Guayasamin, Koch, Brito-Zapata, Hollanders, Costales, and Cisneros-Heredia, 2021	BRACHYCEPHALOIDEA		Direct Developer		Thibaudeau G & Altig R. 1999. Endotrophic anurans, development and evolution. In McDiarmid RW & Altig R (Eds.), Tadpoles, the Biology of Anuran Larvae. Chicago and London (pp. 170–188). Chicago University Press.
Noblella myrmecoides (Lynch, 1976)	BRACHYCEPHALOIDEA		Direct Developer		Thibaudeau G & Altig R. 1999. Endotrophic anurans, development and evolution. In McDiarmid RW & Altig R (Eds.), Tadpoles, the Biology of Anuran Larvae. Chicago and London (pp. 170–188). Chicago University Press.
Noblella naturetrekii Reyes-Puig, Reyes-Puig, Ron, Ortega, Guayasamin, Goodrum, Recalde, Vieira, Koch, and Yánez-Muñoz, 2019	BRACHYCEPHALOIDEA		Direct Developer		Thibaudeau G & Altig R. 1999. Endotrophic anurans, development and evolution. In McDiarmid RW & Altig R (Eds.), Tadpoles, the Biology of Anuran Larvae. Chicago and London (pp. 170–188). Chicago University Press.
Noblella personina Harvey, Almendáriz, Brito-M., and Batallas-R., 2013	BRACHYCEPHALOIDEA		Direct Developer		Thibaudeau G & Altig R. 1999. Endotrophic anurans, development and evolution. In McDiarmid RW & Altig R (Eds.), Tadpoles, the Biology of Anuran Larvae. Chicago and London (pp. 170–188). Chicago University Press.
Noblella peruviana (Noble, 1921)	BRACHYCEPHALOIDEA		Direct Developer		Thibaudeau G & Altig R. 1999. Endotrophic anurans, development and evolution. In McDiarmid RW & Altig R (Eds.), Tadpoles, the Biology of Anuran Larvae. Chicago and London (pp. 170–188). Chicago University Press.
Noblella pygmaea Lehr and Catenazzi, 2009	BRACHYCEPHALOIDEA		Direct Developer		Thibaudeau G & Altig R. 1999. Endotrophic anurans, development and evolution. In McDiarmid RW & Altig R (Eds.), Tadpoles, the Biology of Anuran Larvae. Chicago and London (pp. 170–188). Chicago University Press.
Noblella ritarasquinae (Köhler, 2000)	BRACHYCEPHALOIDEA		Direct Developer		Thibaudeau G & Altig R. 1999. Endotrophic anurans, development and evolution. In McDiarmid RW & Altig R (Eds.), Tadpoles, the Biology of Anuran Larvae. Chicago and London (pp. 170–188). Chicago University Press.
Noblella thiuni Catenazzi and Ttito, 2019	BRACHYCEPHALOIDEA		Direct Developer		Thibaudeau G & Altig R. 1999. Endotrophic anurans, development and evolution. In McDiarmid RW & Altig R (Eds.), Tadpoles, the Biology of Anuran Larvae. Chicago and London (pp. 170–188). Chicago University Press.
Noblella worleyae Reyes-Puig, Maynard, Trageser, Vieira, Hamilton, Lynch, Culebras, Kohn, Brito, and Guayasamin, 2020	BRACHYCEPHALOIDEA		Direct Developer		Thibaudeau G & Altig R. 1999. Endotrophic anurans, development and evolution. In McDiarmid RW & Altig R (Eds.), Tadpoles, the Biology of Anuran Larvae. Chicago and London (pp. 170–188). Chicago University Press.
Oreobates amarakaeri Padial, Chaparro, Castroviejo-Fisher, Guayasamin, Lehr, Delgado, Vaira, Teixeira, Aguayo-Vedia, and De la Riva, 2012	BRACHYCEPHALOIDEA		Direct Developer		Thibaudeau G & Altig R. 1999. Endotrophic anurans, development and evolution. In McDiarmid RW & Altig R (Eds.), Tadpoles, the Biology of Anuran Larvae. Chicago and London (pp. 170–188). Chicago University Press.
Oreobates antrum Vaz-Silva, Maciel, Andrade, and Amaro, 2018	BRACHYCEPHALOIDEA		Direct Developer		Thibaudeau G & Altig R. 1999. Endotrophic anurans, development and evolution. In McDiarmid RW & Altig R (Eds.), Tadpoles, the Biology of Anuran Larvae. Chicago and London (pp. 170–188). Chicago University Press.
Oreobates ayacucho (Lehr, 2007)	BRACHYCEPHALOIDEA		Direct Developer		Thibaudeau G & Altig R. 1999. Endotrophic anurans, development and evolution. In McDiarmid RW & Altig R (Eds.), Tadpoles, the Biology of Anuran Larvae. Chicago and London (pp. 170–188). Chicago University Press.
Oreobates barituensis Vaira and Ferrari, 2008	BRACHYCEPHALOIDEA	1	Direct Developer	Vera Candioti F, Goldberg J, Akmentins MS, Costa Nogueira P, Goulart Taucce P & Pombal J Jr. 2020a. Skeleton in the closet: hidden diversity in patterns of cranial and postcranial ontogeny in Neotropical direct-developing frogs (Anura: Brachycephaloidea). Organism Diversity and Evolution 20: 763–783.	Thibaudeau G & Altig R. 1999. Endotrophic anurans, development and evolution. In McDiarmid RW & Altig R (Eds.), Tadpoles, the Biology of Anuran Larvae. Chicago and London (pp. 170–188). Chicago University Press.
Oreobates berdemenos Pereyra, Cardozo, Baldo, and Baldo, 2014	BRACHYCEPHALOIDEA	1	Direct Developer	Vera Candioti F, Goldberg J, Akmentins MS, Costa Nogueira P, Goulart Taucce P & Pombal J Jr. 2020. Skeleton in the closet: hidden diversity in patterns of cranial and postcranial ontogeny in Neotropical direct-developing frogs (Anura: Brachycephaloidea). Organism Diversity and Evolution 20: 763–783.	Thibaudeau G & Altig R. 1999. Endotrophic anurans, development and evolution. In McDiarmid RW & Altig R (Eds.), Tadpoles, the Biology of Anuran Larvae. Chicago and London (pp. 170–188). Chicago University Press.
Oreobates chiquitanus Pansonato, Motta, Cacciali, Haddad, Strüssmann, and Jansen, 2020	BRACHYCEPHALOIDEA		Direct Developer		Thibaudeau G & Altig R. 1999. Endotrophic anurans, development and evolution. In McDiarmid RW & Altig R (Eds.), Tadpoles, the Biology of Anuran Larvae. Chicago and London (pp. 170–188). Chicago University Press.
Oreobates choristolemma (Harvey and Sheehy, 2005)	BRACHYCEPHALOIDEA		Direct Developer		Thibaudeau G & Altig R. 1999. Endotrophic anurans, development and evolution. In McDiarmid RW & Altig R (Eds.), Tadpoles, the Biology of Anuran Larvae. Chicago and London (pp. 170–188). Chicago University Press.
Oreobates colanensis Venegas, García Ayachi, Ormeño, Bullard, Catenazzi, and Motta, 2021	BRACHYCEPHALOIDEA		Direct Developer		Thibaudeau G & Altig R. 1999. Endotrophic anurans, development and evolution. In McDiarmid RW & Altig R (Eds.), Tadpoles, the Biology of Anuran Larvae. Chicago and London (pp. 170–188). Chicago University Press.
Oreobates cruralis (Boulenger, 1902)	BRACHYCEPHALOIDEA		Direct Developer		Thibaudeau G & Altig R. 1999. Endotrophic anurans, development and evolution. In McDiarmid RW & Altig R (Eds.), Tadpoles, the Biology of Anuran Larvae. Chicago and London (pp. 170–188). Chicago University Press.
Oreobates discoidalis (Peracca, 1895)	BRACHYCEPHALOIDEA	1	Direct Developer	Vera Candioti F, Goldberg J, Akmentins MS, Costa Nogueira P, Goulart Taucce P & Pombal J Jr. 2020a. Skeleton in the closet: hidden diversity in patterns of cranial and postcranial ontogeny in Neotropical direct-developing frogs (Anura: Brachycephaloidea). Organism Diversity and Evolution 20: 763–783.	Thibaudeau G & Altig R. 1999. Endotrophic anurans, development and evolution. In McDiarmid RW & Altig R (Eds.), Tadpoles, the Biology of Anuran Larvae. Chicago and London (pp. 170–188). Chicago University Press.
Oreobates gemcare Padial, Chaparro, Castroviejo-Fisher, Guayasamin, Lehr, Delgado, Vaira, Teixeira, Aguayo-Vedia, and De la Riva, 2012	BRACHYCEPHALOIDEA		Direct Developer		Thibaudeau G & Altig R. 1999. Endotrophic anurans, development and evolution. In McDiarmid RW & Altig R (Eds.), Tadpoles, the Biology of Anuran Larvae. Chicago and London (pp. 170–188). Chicago University Press.
Oreobates granulosus (Boulenger, 1903)	BRACHYCEPHALOIDEA		Direct Developer		Thibaudeau G & Altig R. 1999. Endotrophic anurans, development and evolution. In McDiarmid RW & Altig R (Eds.), Tadpoles, the Biology of Anuran Larvae. Chicago and London (pp. 170–188). Chicago University Press.
Oreobates heterodactylus (Miranda-Ribeiro, 1937)	BRACHYCEPHALOIDEA		Direct Developer		Thibaudeau G & Altig R. 1999. Endotrophic anurans, development and evolution. In McDiarmid RW & Altig R (Eds.), Tadpoles, the Biology of Anuran Larvae. Chicago and London (pp. 170–188). Chicago University Press.
Oreobates ibischi (Reichle, Lötters, and De la Riva, 2001)	BRACHYCEPHALOIDEA		Direct Developer		Thibaudeau G & Altig R. 1999. Endotrophic anurans, development and evolution. In McDiarmid RW & Altig R (Eds.), Tadpoles, the Biology of Anuran Larvae. Chicago and London (pp. 170–188). Chicago University Press.
Oreobates lehri (Padial, Chaparro, and De la Riva, 2007)	BRACHYCEPHALOIDEA		Direct Developer		Thibaudeau G & Altig R. 1999. Endotrophic anurans, development and evolution. In McDiarmid RW & Altig R (Eds.), Tadpoles, the Biology of Anuran Larvae. Chicago and London (pp. 170–188). Chicago University Press.
Oreobates lundbergi (Lehr, 2005)	BRACHYCEPHALOIDEA		Direct Developer		Thibaudeau G & Altig R. 1999. Endotrophic anurans, development and evolution. In McDiarmid RW & Altig R (Eds.), Tadpoles, the Biology of Anuran Larvae. Chicago and London (pp. 170–188). Chicago University Press.
Oreobates machiguenga Padial, Chaparro, Castroviejo-Fisher, Guayasamin, Lehr, Delgado, Vaira, Teixeira, Aguayo-Vedia, and De la Riva, 2012	BRACHYCEPHALOIDEA		Direct Developer		Thibaudeau G & Altig R. 1999. Endotrophic anurans, development and evolution. In McDiarmid RW & Altig R (Eds.), Tadpoles, the Biology of Anuran Larvae. Chicago and London (pp. 170–188). Chicago University Press.
Oreobates madidi (Padial, Gonzales-Álvarez, and De la Riva, 2005)	BRACHYCEPHALOIDEA		Direct Developer		Thibaudeau G & Altig R. 1999. Endotrophic anurans, development and evolution. In McDiarmid RW & Altig R (Eds.), Tadpoles, the Biology of Anuran Larvae. Chicago and London (pp. 170–188). Chicago University Press.
Oreobates pereger (Lynch, 1975)	BRACHYCEPHALOIDEA		Direct Developer		Thibaudeau G & Altig R. 1999. Endotrophic anurans, development and evolution. In McDiarmid RW & Altig R (Eds.), Tadpoles, the Biology of Anuran Larvae. Chicago and London (pp. 170–188). Chicago University Press.
Oreobates quixensis Jiménez de la Espada, 1872	BRACHYCEPHALOIDEA		Direct Developer		Thibaudeau G & Altig R. 1999. Endotrophic anurans, development and evolution. In McDiarmid RW & Altig R (Eds.), Tadpoles, the Biology of Anuran Larvae. Chicago and London (pp. 170–188). Chicago University Press.
Oreobates remotus Teixeira, Amaro, Recoder, Sena, and Rodrigues, 2012	BRACHYCEPHALOIDEA		Direct Developer		Thibaudeau G & Altig R. 1999. Endotrophic anurans, development and evolution. In McDiarmid RW & Altig R (Eds.), Tadpoles, the Biology of Anuran Larvae. Chicago and London (pp. 170–188). Chicago University Press.
Oreobates sanctaecrucis (Harvey and Keck, 1995)	BRACHYCEPHALOIDEA		Direct Developer		Thibaudeau G & Altig R. 1999. Endotrophic anurans, development and evolution. In McDiarmid RW & Altig R (Eds.), Tadpoles, the Biology of Anuran Larvae. Chicago and London (pp. 170–188). Chicago University Press.
Oreobates sanderi (Padial, Reichle, and De la Riva, 2005)	BRACHYCEPHALOIDEA		Direct Developer		Thibaudeau G & Altig R. 1999. Endotrophic anurans, development and evolution. In McDiarmid RW & Altig R (Eds.), Tadpoles, the Biology of Anuran Larvae. Chicago and London (pp. 170–188). Chicago University Press.
Oreobates saxatilis (Duellman, 1990)	BRACHYCEPHALOIDEA		Direct Developer		Thibaudeau G & Altig R. 1999. Endotrophic anurans, development and evolution. In McDiarmid RW & Altig R (Eds.), Tadpoles, the Biology of Anuran Larvae. Chicago and London (pp. 170–188). Chicago University Press.
Oreobates yanucu Köhler and Padial, 2016	BRACHYCEPHALOIDEA		Direct Developer		Thibaudeau G & Altig R. 1999. Endotrophic anurans, development and evolution. In McDiarmid RW & Altig R (Eds.), Tadpoles, the Biology of Anuran Larvae. Chicago and London (pp. 170–188). Chicago University Press.
Oreobates zongoensis (Reichle and Köhler, 1997)	BRACHYCEPHALOIDEA		Direct Developer		Thibaudeau G & Altig R. 1999. Endotrophic anurans, development and evolution. In McDiarmid RW & Altig R (Eds.), Tadpoles, the Biology of Anuran Larvae. Chicago and London (pp. 170–188). Chicago University Press.
Phrynopus anancites Rodríguez and Catenazzi, 2017	BRACHYCEPHALOIDEA		Direct Developer		Thibaudeau G & Altig R. 1999. Endotrophic anurans, development and evolution. In McDiarmid RW & Altig R (Eds.), Tadpoles, the Biology of Anuran Larvae. Chicago and London (pp. 170–188). Chicago University Press.
Phrynopus auriculatus Duellman and Hedges, 2008	BRACHYCEPHALOIDEA		Direct Developer		Thibaudeau G & Altig R. 1999. Endotrophic anurans, development and evolution. In McDiarmid RW & Altig R (Eds.), Tadpoles, the Biology of Anuran Larvae. Chicago and London (pp. 170–188). Chicago University Press.
Phrynopus badius Lehr, Moravec, and Cusi, 2012	BRACHYCEPHALOIDEA		Direct Developer		Thibaudeau G & Altig R. 1999. Endotrophic anurans, development and evolution. In McDiarmid RW & Altig R (Eds.), Tadpoles, the Biology of Anuran Larvae. Chicago and London (pp. 170–188). Chicago University Press.
Phrynopus barthlenae Lehr and Aguilar, 2002	BRACHYCEPHALOIDEA		Direct Developer		Thibaudeau G & Altig R. 1999. Endotrophic anurans, development and evolution. In McDiarmid RW & Altig R (Eds.), Tadpoles, the Biology of Anuran Larvae. Chicago and London (pp. 170–188). Chicago University Press.
Phrynopus bracki Hedges, 1990	BRACHYCEPHALOIDEA		Direct Developer		Thibaudeau G & Altig R. 1999. Endotrophic anurans, development and evolution. In McDiarmid RW & Altig R (Eds.), Tadpoles, the Biology of Anuran Larvae. Chicago and London (pp. 170–188). Chicago University Press.
Phrynopus bufoides Lehr, Lundberg, and Aguilar, 2005	BRACHYCEPHALOIDEA		Direct Developer		Thibaudeau G & Altig R. 1999. Endotrophic anurans, development and evolution. In McDiarmid RW & Altig R (Eds.), Tadpoles, the Biology of Anuran Larvae. Chicago and London (pp. 170–188). Chicago University Press.
Phrynopus capitalis Rodríguez and Catenazzi, 2017	BRACHYCEPHALOIDEA		Direct Developer		Thibaudeau G & Altig R. 1999. Endotrophic anurans, development and evolution. In McDiarmid RW & Altig R (Eds.), Tadpoles, the Biology of Anuran Larvae. Chicago and London (pp. 170–188). Chicago University Press.
Phrynopus chaparroi Mamani and Malqui, 2014	BRACHYCEPHALOIDEA		Direct Developer		Thibaudeau G & Altig R. 1999. Endotrophic anurans, development and evolution. In McDiarmid RW & Altig R (Eds.), Tadpoles, the Biology of Anuran Larvae. Chicago and London (pp. 170–188). Chicago University Press.
Phrynopus daemon Chávez, Santa Cruz, Rodríguez, and Lehr, 2015	BRACHYCEPHALOIDEA		Direct Developer		Thibaudeau G & Altig R. 1999. Endotrophic anurans, development and evolution. In McDiarmid RW & Altig R (Eds.), Tadpoles, the Biology of Anuran Larvae. Chicago and London (pp. 170–188). Chicago University Press.
Phrynopus dagmarae Lehr, Aguilar, and Köhler, 2002	BRACHYCEPHALOIDEA		Direct Developer		Thibaudeau G & Altig R. 1999. Endotrophic anurans, development and evolution. In McDiarmid RW & Altig R (Eds.), Tadpoles, the Biology of Anuran Larvae. Chicago and London (pp. 170–188). Chicago University Press.
Phrynopus dumicola Rodríguez and Catenazzi, 2017	BRACHYCEPHALOIDEA		Direct Developer		Thibaudeau G & Altig R. 1999. Endotrophic anurans, development and evolution. In McDiarmid RW & Altig R (Eds.), Tadpoles, the Biology of Anuran Larvae. Chicago and London (pp. 170–188). Chicago University Press.
Phrynopus heimorum Lehr, 2001	BRACHYCEPHALOIDEA		Direct Developer		Thibaudeau G & Altig R. 1999. Endotrophic anurans, development and evolution. In McDiarmid RW & Altig R (Eds.), Tadpoles, the Biology of Anuran Larvae. Chicago and London (pp. 170–188). Chicago University Press.
Phrynopus horstpauli Lehr, Köhler, and Ponce, 2000	BRACHYCEPHALOIDEA		Direct Developer		Thibaudeau G & Altig R. 1999. Endotrophic anurans, development and evolution. In McDiarmid RW & Altig R (Eds.), Tadpoles, the Biology of Anuran Larvae. Chicago and London (pp. 170–188). Chicago University Press.
Phrynopus interstinctus Lehr and Oróz, 2012	BRACHYCEPHALOIDEA		Direct Developer		Thibaudeau G & Altig R. 1999. Endotrophic anurans, development and evolution. In McDiarmid RW & Altig R (Eds.), Tadpoles, the Biology of Anuran Larvae. Chicago and London (pp. 170–188). Chicago University Press.
Phrynopus inti Lehr, von May, Moravec, and Cusi, 2017	BRACHYCEPHALOIDEA		Direct Developer		Thibaudeau G & Altig R. 1999. Endotrophic anurans, development and evolution. In McDiarmid RW & Altig R (Eds.), Tadpoles, the Biology of Anuran Larvae. Chicago and London (pp. 170–188). Chicago University Press.
Phrynopus juninensis (Shreve, 1938)	BRACHYCEPHALOIDEA		Direct Developer		Thibaudeau G & Altig R. 1999. Endotrophic anurans, development and evolution. In McDiarmid RW & Altig R (Eds.), Tadpoles, the Biology of Anuran Larvae. Chicago and London (pp. 170–188). Chicago University Press.
Phrynopus kauneorum Lehr, Aguilar, and Köhler, 2002	BRACHYCEPHALOIDEA		Direct Developer		Thibaudeau G & Altig R. 1999. Endotrophic anurans, development and evolution. In McDiarmid RW & Altig R (Eds.), Tadpoles, the Biology of Anuran Larvae. Chicago and London (pp. 170–188). Chicago University Press.
Phrynopus kotosh Lehr, 2007	BRACHYCEPHALOIDEA		Direct Developer		Thibaudeau G & Altig R. 1999. Endotrophic anurans, development and evolution. In McDiarmid RW & Altig R (Eds.), Tadpoles, the Biology of Anuran Larvae. Chicago and London (pp. 170–188). Chicago University Press.
Phrynopus lapidoides Lehr and Rodríguez, 2017	BRACHYCEPHALOIDEA		Direct Developer		Thibaudeau G & Altig R. 1999. Endotrophic anurans, development and evolution. In McDiarmid RW & Altig R (Eds.), Tadpoles, the Biology of Anuran Larvae. Chicago and London (pp. 170–188). Chicago University Press.
Phrynopus lechriorhynchus Trueb and Lehr, 2008	BRACHYCEPHALOIDEA		Direct Developer		Thibaudeau G & Altig R. 1999. Endotrophic anurans, development and evolution. In McDiarmid RW & Altig R (Eds.), Tadpoles, the Biology of Anuran Larvae. Chicago and London (pp. 170–188). Chicago University Press.
Phrynopus mariellaleo Venegas, Barboza, De la Riva, and Padial, 2018	BRACHYCEPHALOIDEA		Direct Developer		Thibaudeau G & Altig R. 1999. Endotrophic anurans, development and evolution. In McDiarmid RW & Altig R (Eds.), Tadpoles, the Biology of Anuran Larvae. Chicago and London (pp. 170–188). Chicago University Press.
Phrynopus miroslawae Chaparro, Padial, and De la Riva, 2008	BRACHYCEPHALOIDEA		Direct Developer		Thibaudeau G & Altig R. 1999. Endotrophic anurans, development and evolution. In McDiarmid RW & Altig R (Eds.), Tadpoles, the Biology of Anuran Larvae. Chicago and London (pp. 170–188). Chicago University Press.
Phrynopus montium (Shreve, 1938)	BRACHYCEPHALOIDEA		Direct Developer		Thibaudeau G & Altig R. 1999. Endotrophic anurans, development and evolution. In McDiarmid RW & Altig R (Eds.), Tadpoles, the Biology of Anuran Larvae. Chicago and London (pp. 170–188). Chicago University Press.
Phrynopus oblivius Lehr, 2007	BRACHYCEPHALOIDEA		Direct Developer		Thibaudeau G & Altig R. 1999. Endotrophic anurans, development and evolution. In McDiarmid RW & Altig R (Eds.), Tadpoles, the Biology of Anuran Larvae. Chicago and London (pp. 170–188). Chicago University Press.
Phrynopus paucari Lehr, Lundberg, and Aguilar, 2005	BRACHYCEPHALOIDEA		Direct Developer		Thibaudeau G & Altig R. 1999. Endotrophic anurans, development and evolution. In McDiarmid RW & Altig R (Eds.), Tadpoles, the Biology of Anuran Larvae. Chicago and London (pp. 170–188). Chicago University Press.
Phrynopus personatus Rodríguez and Catenazzi, 2017	BRACHYCEPHALOIDEA		Direct Developer		Thibaudeau G & Altig R. 1999. Endotrophic anurans, development and evolution. In McDiarmid RW & Altig R (Eds.), Tadpoles, the Biology of Anuran Larvae. Chicago and London (pp. 170–188). Chicago University Press.
Phrynopus peruanus Peters, 1873	BRACHYCEPHALOIDEA		Direct Developer		Thibaudeau G & Altig R. 1999. Endotrophic anurans, development and evolution. In McDiarmid RW & Altig R (Eds.), Tadpoles, the Biology of Anuran Larvae. Chicago and London (pp. 170–188). Chicago University Press.
Phrynopus pesantesi Lehr, Lundberg, and Aguilar, 2005	BRACHYCEPHALOIDEA		Direct Developer		Thibaudeau G & Altig R. 1999. Endotrophic anurans, development and evolution. In McDiarmid RW & Altig R (Eds.), Tadpoles, the Biology of Anuran Larvae. Chicago and London (pp. 170–188). Chicago University Press.
Phrynopus remotum Chávez, García Ayachi, and Catenazzi, 2020	BRACHYCEPHALOIDEA		Direct Developer		Thibaudeau G & Altig R. 1999. Endotrophic anurans, development and evolution. In McDiarmid RW & Altig R (Eds.), Tadpoles, the Biology of Anuran Larvae. Chicago and London (pp. 170–188). Chicago University Press.
Phrynopus tautzorum Lehr and Aguilar, 2003	BRACHYCEPHALOIDEA		Direct Developer		Thibaudeau G & Altig R. 1999. Endotrophic anurans, development and evolution. In McDiarmid RW & Altig R (Eds.), Tadpoles, the Biology of Anuran Larvae. Chicago and London (pp. 170–188). Chicago University Press.
Phrynopus thompsoni Duellman, 2000	BRACHYCEPHALOIDEA		Direct Developer		Thibaudeau G & Altig R. 1999. Endotrophic anurans, development and evolution. In McDiarmid RW & Altig R (Eds.), Tadpoles, the Biology of Anuran Larvae. Chicago and London (pp. 170–188). Chicago University Press.
Phrynopus tribulosus Duellman and Hedges, 2008	BRACHYCEPHALOIDEA		Direct Developer		Thibaudeau G & Altig R. 1999. Endotrophic anurans, development and evolution. In McDiarmid RW & Altig R (Eds.), Tadpoles, the Biology of Anuran Larvae. Chicago and London (pp. 170–188). Chicago University Press.
Phrynopus unchog Lehr and Rodríguez, 2017	BRACHYCEPHALOIDEA		Direct Developer		Thibaudeau G & Altig R. 1999. Endotrophic anurans, development and evolution. In McDiarmid RW & Altig R (Eds.), Tadpoles, the Biology of Anuran Larvae. Chicago and London (pp. 170–188). Chicago University Press.
Phrynopus valquii Chávez, Santa Cruz, Rodríguez, and Lehr, 2015	BRACHYCEPHALOIDEA		Direct Developer		Thibaudeau G & Altig R. 1999. Endotrophic anurans, development and evolution. In McDiarmid RW & Altig R (Eds.), Tadpoles, the Biology of Anuran Larvae. Chicago and London (pp. 170–188). Chicago University Press.
Phrynopus vestigiatus Lehr and Oróz, 2012	BRACHYCEPHALOIDEA		Direct Developer		Thibaudeau G & Altig R. 1999. Endotrophic anurans, development and evolution. In McDiarmid RW & Altig R (Eds.), Tadpoles, the Biology of Anuran Larvae. Chicago and London (pp. 170–188). Chicago University Press.
Phyzelaphryne miriamae Heyer, 1977	BRACHYCEPHALOIDEA		Direct Developer		Thibaudeau G & Altig R. 1999. Endotrophic anurans, development and evolution. In McDiarmid RW & Altig R (Eds.), Tadpoles, the Biology of Anuran Larvae. Chicago and London (pp. 170–188). Chicago University Press.
Phyzelaphryne nimio Simões, Costa, Rojas-Runjaic, Gagliardi-Urrutia, Sturaro, Peloso, and Castroviejo-Fisher, 2018	BRACHYCEPHALOIDEA		Direct Developer		Thibaudeau G & Altig R. 1999. Endotrophic anurans, development and evolution. In McDiarmid RW & Altig R (Eds.), Tadpoles, the Biology of Anuran Larvae. Chicago and London (pp. 170–188). Chicago University Press.
Pristimantis aaptus (Lynch and Lescure, 1980)	BRACHYCEPHALOIDEA		Direct Developer		Thibaudeau G & Altig R. 1999. Endotrophic anurans, development and evolution. In McDiarmid RW & Altig R (Eds.), Tadpoles, the Biology of Anuran Larvae. Chicago and London (pp. 170–188). Chicago University Press.
Pristimantis abakapa Rojas-Runjaic, Salerno, Señaris, and Pauly, 2013	BRACHYCEPHALOIDEA		Direct Developer		Thibaudeau G & Altig R. 1999. Endotrophic anurans, development and evolution. In McDiarmid RW & Altig R (Eds.), Tadpoles, the Biology of Anuran Larvae. Chicago and London (pp. 170–188). Chicago University Press.
Pristimantis academicus Lehr, Moravec, and Gagliardi-Urrutia, 2010	BRACHYCEPHALOIDEA		Direct Developer		Thibaudeau G & Altig R. 1999. Endotrophic anurans, development and evolution. In McDiarmid RW & Altig R (Eds.), Tadpoles, the Biology of Anuran Larvae. Chicago and London (pp. 170–188). Chicago University Press.
Pristimantis acatallelus (Lynch and Ruiz-Carranza, 1983)	BRACHYCEPHALOIDEA		Direct Developer		Thibaudeau G & Altig R. 1999. Endotrophic anurans, development and evolution. In McDiarmid RW & Altig R (Eds.), Tadpoles, the Biology of Anuran Larvae. Chicago and London (pp. 170–188). Chicago University Press.
Pristimantis acerus (Lynch and Duellman, 1980)	BRACHYCEPHALOIDEA		Direct Developer		Thibaudeau G & Altig R. 1999. Endotrophic anurans, development and evolution. In McDiarmid RW & Altig R (Eds.), Tadpoles, the Biology of Anuran Larvae. Chicago and London (pp. 170–188). Chicago University Press.
Pristimantis achatinus (Boulenger, 1898)	BRACHYCEPHALOIDEA		Direct Developer		Thibaudeau G & Altig R. 1999. Endotrophic anurans, development and evolution. In McDiarmid RW & Altig R (Eds.), Tadpoles, the Biology of Anuran Larvae. Chicago and London (pp. 170–188). Chicago University Press.
Pristimantis achupalla Ttito and Catenazzi, 2021	BRACHYCEPHALOIDEA		Direct Developer		Thibaudeau G & Altig R. 1999. Endotrophic anurans, development and evolution. In McDiarmid RW & Altig R (Eds.), Tadpoles, the Biology of Anuran Larvae. Chicago and London (pp. 170–188). Chicago University Press.
Pristimantis actinolaimus (Lynch and Rueda-Almonacid, 1998)	BRACHYCEPHALOIDEA		Direct Developer		Thibaudeau G & Altig R. 1999. Endotrophic anurans, development and evolution. In McDiarmid RW & Altig R (Eds.), Tadpoles, the Biology of Anuran Larvae. Chicago and London (pp. 170–188). Chicago University Press.
Pristimantis actites (Lynch, 1979)	BRACHYCEPHALOIDEA		Direct Developer		Thibaudeau G & Altig R. 1999. Endotrophic anurans, development and evolution. In McDiarmid RW & Altig R (Eds.), Tadpoles, the Biology of Anuran Larvae. Chicago and London (pp. 170–188). Chicago University Press.
Pristimantis acuminatus (Shreve, 1935)	BRACHYCEPHALOIDEA		Direct Developer		Thibaudeau G & Altig R. 1999. Endotrophic anurans, development and evolution. In McDiarmid RW & Altig R (Eds.), Tadpoles, the Biology of Anuran Larvae. Chicago and London (pp. 170–188). Chicago University Press.
Pristimantis acutirostris (Lynch, 1984)	BRACHYCEPHALOIDEA		Direct Developer		Thibaudeau G & Altig R. 1999. Endotrophic anurans, development and evolution. In McDiarmid RW & Altig R (Eds.), Tadpoles, the Biology of Anuran Larvae. Chicago and London (pp. 170–188). Chicago University Press.
Pristimantis adiastolus Duellman and Hedges, 2007	BRACHYCEPHALOIDEA		Direct Developer		Thibaudeau G & Altig R. 1999. Endotrophic anurans, development and evolution. In McDiarmid RW & Altig R (Eds.), Tadpoles, the Biology of Anuran Larvae. Chicago and London (pp. 170–188). Chicago University Press.
Pristimantis adnus Crawford, Ryan, and Jaramillo, 2010	BRACHYCEPHALOIDEA		Direct Developer		Thibaudeau G & Altig R. 1999. Endotrophic anurans, development and evolution. In McDiarmid RW & Altig R (Eds.), Tadpoles, the Biology of Anuran Larvae. Chicago and London (pp. 170–188). Chicago University Press.
Pristimantis aemulatus (Ruiz-Carranza, Lynch, and Ardila-Robayo, 1997)	BRACHYCEPHALOIDEA		Direct Developer		Thibaudeau G & Altig R. 1999. Endotrophic anurans, development and evolution. In McDiarmid RW & Altig R (Eds.), Tadpoles, the Biology of Anuran Larvae. Chicago and London (pp. 170–188). Chicago University Press.
Pristimantis affinis (Werner, 1899)	BRACHYCEPHALOIDEA		Direct Developer		Thibaudeau G & Altig R. 1999. Endotrophic anurans, development and evolution. In McDiarmid RW & Altig R (Eds.), Tadpoles, the Biology of Anuran Larvae. Chicago and London (pp. 170–188). Chicago University Press.
Pristimantis afrox Reyes-Puig, Yánez-Muñoz, Ortega, and Ron, 2020	BRACHYCEPHALOIDEA		Direct Developer		Thibaudeau G & Altig R. 1999. Endotrophic anurans, development and evolution. In McDiarmid RW & Altig R (Eds.), Tadpoles, the Biology of Anuran Larvae. Chicago and London (pp. 170–188). Chicago University Press.
Pristimantis alalocophus (Roa-Trujillo and Ruiz-Carranza, 1991)	BRACHYCEPHALOIDEA		Direct Developer		Thibaudeau G & Altig R. 1999. Endotrophic anurans, development and evolution. In McDiarmid RW & Altig R (Eds.), Tadpoles, the Biology of Anuran Larvae. Chicago and London (pp. 170–188). Chicago University Press.
Pristimantis albericoi (Lynch and Ruiz-Carranza, 1996)	BRACHYCEPHALOIDEA		Direct Developer		Thibaudeau G & Altig R. 1999. Endotrophic anurans, development and evolution. In McDiarmid RW & Altig R (Eds.), Tadpoles, the Biology of Anuran Larvae. Chicago and London (pp. 170–188). Chicago University Press.
Pristimantis albertus Duellman and Hedges, 2007	BRACHYCEPHALOIDEA		Direct Developer		Thibaudeau G & Altig R. 1999. Endotrophic anurans, development and evolution. In McDiarmid RW & Altig R (Eds.), Tadpoles, the Biology of Anuran Larvae. Chicago and London (pp. 170–188). Chicago University Press.
Pristimantis albujai Brito-M., Batallas-R., and Yánez-Muñoz, 2017	BRACHYCEPHALOIDEA		Direct Developer		Thibaudeau G & Altig R. 1999. Endotrophic anurans, development and evolution. In McDiarmid RW & Altig R (Eds.), Tadpoles, the Biology of Anuran Larvae. Chicago and London (pp. 170–188). Chicago University Press.
Pristimantis alius Cuellar-Valencia, Arriaga-Jaramillo, García-Gómez, Ceballaos-Castro, Bolívar-García, Velásquez-Trujillo, Ortiz-Baez, and Ospina-Sarria, 2021	BRACHYCEPHALOIDEA		Direct Developer		Thibaudeau G & Altig R. 1999. Endotrophic anurans, development and evolution. In McDiarmid RW & Altig R (Eds.), Tadpoles, the Biology of Anuran Larvae. Chicago and London (pp. 170–188). Chicago University Press.
Pristimantis allpapuyu Yánez-Muñoz, Sánchez-Nivicela, and Reyes-Puig, 2016	BRACHYCEPHALOIDEA		Direct Developer		Thibaudeau G & Altig R. 1999. Endotrophic anurans, development and evolution. In McDiarmid RW & Altig R (Eds.), Tadpoles, the Biology of Anuran Larvae. Chicago and London (pp. 170–188). Chicago University Press.
Pristimantis almendariz Brito-M. and Pozo-Zamora, 2013	BRACHYCEPHALOIDEA		Direct Developer		Thibaudeau G & Altig R. 1999. Endotrophic anurans, development and evolution. In McDiarmid RW & Altig R (Eds.), Tadpoles, the Biology of Anuran Larvae. Chicago and London (pp. 170–188). Chicago University Press.
Pristimantis altae (Dunn, 1942)	BRACHYCEPHALOIDEA		Direct Developer		Thibaudeau G & Altig R. 1999. Endotrophic anurans, development and evolution. In McDiarmid RW & Altig R (Eds.), Tadpoles, the Biology of Anuran Larvae. Chicago and London (pp. 170–188). Chicago University Press.
Pristimantis altamazonicus (Barbour and Dunn, 1921)	BRACHYCEPHALOIDEA		Direct Developer		Thibaudeau G & Altig R. 1999. Endotrophic anurans, development and evolution. In McDiarmid RW & Altig R (Eds.), Tadpoles, the Biology of Anuran Larvae. Chicago and London (pp. 170–188). Chicago University Press.
Pristimantis altamnis Elmer and Cannatella, 2008	BRACHYCEPHALOIDEA		Direct Developer		Thibaudeau G & Altig R. 1999. Endotrophic anurans, development and evolution. In McDiarmid RW & Altig R (Eds.), Tadpoles, the Biology of Anuran Larvae. Chicago and London (pp. 170–188). Chicago University Press.
Pristimantis amaguanae Ron, Carrión, Caminer, Sagredo, Navarrete, Ortega, Varela-Jaramillo, Vidal-Maldonado, and Terán, 2020	BRACHYCEPHALOIDEA		Direct Developer		Thibaudeau G & Altig R. 1999. Endotrophic anurans, development and evolution. In McDiarmid RW & Altig R (Eds.), Tadpoles, the Biology of Anuran Larvae. Chicago and London (pp. 170–188). Chicago University Press.
Pristimantis ameliae Barrio-Amorós, 2012	BRACHYCEPHALOIDEA		Direct Developer		Thibaudeau G & Altig R. 1999. Endotrophic anurans, development and evolution. In McDiarmid RW & Altig R (Eds.), Tadpoles, the Biology of Anuran Larvae. Chicago and London (pp. 170–188). Chicago University Press.
Pristimantis amydrotus (Duellman and Lehr, 2007)	BRACHYCEPHALOIDEA		Direct Developer		Thibaudeau G & Altig R. 1999. Endotrophic anurans, development and evolution. In McDiarmid RW & Altig R (Eds.), Tadpoles, the Biology of Anuran Larvae. Chicago and London (pp. 170–188). Chicago University Press.
Pristimantis andinodiabolus Sánchez-Nivicela, Urgilés, Cedeño-Palacios, Abad-Peñafiel, and Guayasamin, 2021	BRACHYCEPHALOIDEA		Direct Developer		Thibaudeau G & Altig R. 1999. Endotrophic anurans, development and evolution. In McDiarmid RW & Altig R (Eds.), Tadpoles, the Biology of Anuran Larvae. Chicago and London (pp. 170–188). Chicago University Press.
Pristimantis andinogigas Yánez-Muñoz, Veintimilla-Yánez, Batallas-R., and Cisneros-Heredia, 2019	BRACHYCEPHALOIDEA		Direct Developer		Thibaudeau G & Altig R. 1999. Endotrophic anurans, development and evolution. In McDiarmid RW & Altig R (Eds.), Tadpoles, the Biology of Anuran Larvae. Chicago and London (pp. 170–188). Chicago University Press.
Pristimantis andinognomus Lehr and Coloma, 2008	BRACHYCEPHALOIDEA		Direct Developer		Thibaudeau G & Altig R. 1999. Endotrophic anurans, development and evolution. In McDiarmid RW & Altig R (Eds.), Tadpoles, the Biology of Anuran Larvae. Chicago and London (pp. 170–188). Chicago University Press.
Pristimantis anemerus (Duellman and Pramuk, 1999)	BRACHYCEPHALOIDEA		Direct Developer		Thibaudeau G & Altig R. 1999. Endotrophic anurans, development and evolution. In McDiarmid RW & Altig R (Eds.), Tadpoles, the Biology of Anuran Larvae. Chicago and London (pp. 170–188). Chicago University Press.
Pristimantis angustilineatus (Lynch, 1998)	BRACHYCEPHALOIDEA		Direct Developer		Thibaudeau G & Altig R. 1999. Endotrophic anurans, development and evolution. In McDiarmid RW & Altig R (Eds.), Tadpoles, the Biology of Anuran Larvae. Chicago and London (pp. 170–188). Chicago University Press.
Pristimantis aniptopalmatus (Duellman and Hedges, 2005)	BRACHYCEPHALOIDEA		Direct Developer		Thibaudeau G & Altig R. 1999. Endotrophic anurans, development and evolution. In McDiarmid RW & Altig R (Eds.), Tadpoles, the Biology of Anuran Larvae. Chicago and London (pp. 170–188). Chicago University Press.
Pristimantis anolirex (Lynch, 1983)	BRACHYCEPHALOIDEA		Direct Developer		Thibaudeau G & Altig R. 1999. Endotrophic anurans, development and evolution. In McDiarmid RW & Altig R (Eds.), Tadpoles, the Biology of Anuran Larvae. Chicago and London (pp. 170–188). Chicago University Press.
Pristimantis anotis (Walker and Test, 1955)	BRACHYCEPHALOIDEA		Direct Developer		Thibaudeau G & Altig R. 1999. Endotrophic anurans, development and evolution. In McDiarmid RW & Altig R (Eds.), Tadpoles, the Biology of Anuran Larvae. Chicago and London (pp. 170–188). Chicago University Press.
Pristimantis antisuyu Catenazzi and Lehr, 2018	BRACHYCEPHALOIDEA		Direct Developer		Thibaudeau G & Altig R. 1999. Endotrophic anurans, development and evolution. In McDiarmid RW & Altig R (Eds.), Tadpoles, the Biology of Anuran Larvae. Chicago and London (pp. 170–188). Chicago University Press.
Pristimantis apiculatus (Lynch and Burrowes, 1990)	BRACHYCEPHALOIDEA		Direct Developer		Thibaudeau G & Altig R. 1999. Endotrophic anurans, development and evolution. In McDiarmid RW & Altig R (Eds.), Tadpoles, the Biology of Anuran Larvae. Chicago and London (pp. 170–188). Chicago University Press.
Pristimantis appendiculatus (Werner, 1894)	BRACHYCEPHALOIDEA		Direct Developer		Thibaudeau G & Altig R. 1999. Endotrophic anurans, development and evolution. In McDiarmid RW & Altig R (Eds.), Tadpoles, the Biology of Anuran Larvae. Chicago and London (pp. 170–188). Chicago University Press.
Pristimantis aquilonaris Lehr, Aguilar, Siu-Ting, and Jordán, 2007	BRACHYCEPHALOIDEA		Direct Developer		Thibaudeau G & Altig R. 1999. Endotrophic anurans, development and evolution. In McDiarmid RW & Altig R (Eds.), Tadpoles, the Biology of Anuran Larvae. Chicago and London (pp. 170–188). Chicago University Press.
Pristimantis ardalonychus (Duellman and Pramuk, 1999)	BRACHYCEPHALOIDEA		Direct Developer		Thibaudeau G & Altig R. 1999. Endotrophic anurans, development and evolution. In McDiarmid RW & Altig R (Eds.), Tadpoles, the Biology of Anuran Larvae. Chicago and London (pp. 170–188). Chicago University Press.
Pristimantis ardilae Acevedo-Rincón, Armesto, and Palma, 2020	BRACHYCEPHALOIDEA		Direct Developer		Thibaudeau G & Altig R. 1999. Endotrophic anurans, development and evolution. In McDiarmid RW & Altig R (Eds.), Tadpoles, the Biology of Anuran Larvae. Chicago and London (pp. 170–188). Chicago University Press.
Pristimantis ardyae Reyes-Puig, Reyes-Puig, and Yánez-Muñoz, 2013	BRACHYCEPHALOIDEA		Direct Developer		Thibaudeau G & Altig R. 1999. Endotrophic anurans, development and evolution. In McDiarmid RW & Altig R (Eds.), Tadpoles, the Biology of Anuran Larvae. Chicago and London (pp. 170–188). Chicago University Press.
Pristimantis ashaninka Lehr and Moravec, 2017	BRACHYCEPHALOIDEA		Direct Developer		Thibaudeau G & Altig R. 1999. Endotrophic anurans, development and evolution. In McDiarmid RW & Altig R (Eds.), Tadpoles, the Biology of Anuran Larvae. Chicago and London (pp. 170–188). Chicago University Press.
Pristimantis astralos Lehr, Lyu, and Catenazzi, 2021	BRACHYCEPHALOIDEA		Direct Developer		Thibaudeau G & Altig R. 1999. Endotrophic anurans, development and evolution. In McDiarmid RW & Altig R (Eds.), Tadpoles, the Biology of Anuran Larvae. Chicago and London (pp. 170–188). Chicago University Press.
Pristimantis atillo Páez and Ron, 2019	BRACHYCEPHALOIDEA		Direct Developer		Thibaudeau G & Altig R. 1999. Endotrophic anurans, development and evolution. In McDiarmid RW & Altig R (Eds.), Tadpoles, the Biology of Anuran Larvae. Chicago and London (pp. 170–188). Chicago University Press.
Pristimantis atrabracus (Duellman and Pramuk, 1999)	BRACHYCEPHALOIDEA		Direct Developer		Thibaudeau G & Altig R. 1999. Endotrophic anurans, development and evolution. In McDiarmid RW & Altig R (Eds.), Tadpoles, the Biology of Anuran Larvae. Chicago and London (pp. 170–188). Chicago University Press.
Pristimantis atratus (Lynch, 1979)	BRACHYCEPHALOIDEA		Direct Developer		Thibaudeau G & Altig R. 1999. Endotrophic anurans, development and evolution. In McDiarmid RW & Altig R (Eds.), Tadpoles, the Biology of Anuran Larvae. Chicago and London (pp. 170–188). Chicago University Press.
Pristimantis attenboroughi Lehr and von May, 2017	BRACHYCEPHALOIDEA		Direct Developer		Thibaudeau G & Altig R. 1999. Endotrophic anurans, development and evolution. In McDiarmid RW & Altig R (Eds.), Tadpoles, the Biology of Anuran Larvae. Chicago and London (pp. 170–188). Chicago University Press.
Pristimantis aurantiguttatus (Ruiz-Carranza, Lynch, and Ardila-Robayo, 1997)	BRACHYCEPHALOIDEA		Direct Developer		Thibaudeau G & Altig R. 1999. Endotrophic anurans, development and evolution. In McDiarmid RW & Altig R (Eds.), Tadpoles, the Biology of Anuran Larvae. Chicago and London (pp. 170–188). Chicago University Press.
Pristimantis aureolineatus (Guayasamin, Ron, Cisneros-Heredia, Lamar, and McCracken, 2006)	BRACHYCEPHALOIDEA		Direct Developer		Thibaudeau G & Altig R. 1999. Endotrophic anurans, development and evolution. In McDiarmid RW & Altig R (Eds.), Tadpoles, the Biology of Anuran Larvae. Chicago and London (pp. 170–188). Chicago University Press.
Pristimantis aureoventris Kok, Means, and Bossuyt, 2011	BRACHYCEPHALOIDEA		Direct Developer		Thibaudeau G & Altig R. 1999. Endotrophic anurans, development and evolution. In McDiarmid RW & Altig R (Eds.), Tadpoles, the Biology of Anuran Larvae. Chicago and London (pp. 170–188). Chicago University Press.
Pristimantis auricarens (Myers and Donnelly, 2008)	BRACHYCEPHALOIDEA		Direct Developer		Thibaudeau G & Altig R. 1999. Endotrophic anurans, development and evolution. In McDiarmid RW & Altig R (Eds.), Tadpoles, the Biology of Anuran Larvae. Chicago and London (pp. 170–188). Chicago University Press.
Pristimantis avicuporum (Duellman and Pramuk, 1999)	BRACHYCEPHALOIDEA		Direct Developer		Thibaudeau G & Altig R. 1999. Endotrophic anurans, development and evolution. In McDiarmid RW & Altig R (Eds.), Tadpoles, the Biology of Anuran Larvae. Chicago and London (pp. 170–188). Chicago University Press.
Pristimantis avius (Myers and Donnelly, 1997)	BRACHYCEPHALOIDEA		Direct Developer		Thibaudeau G & Altig R. 1999. Endotrophic anurans, development and evolution. In McDiarmid RW & Altig R (Eds.), Tadpoles, the Biology of Anuran Larvae. Chicago and London (pp. 170–188). Chicago University Press.
Pristimantis bacchus (Lynch, 1984)	BRACHYCEPHALOIDEA		Direct Developer		Thibaudeau G & Altig R. 1999. Endotrophic anurans, development and evolution. In McDiarmid RW & Altig R (Eds.), Tadpoles, the Biology of Anuran Larvae. Chicago and London (pp. 170–188). Chicago University Press.
Pristimantis baiotis (Lynch, 1998)	BRACHYCEPHALOIDEA		Direct Developer		Thibaudeau G & Altig R. 1999. Endotrophic anurans, development and evolution. In McDiarmid RW & Altig R (Eds.), Tadpoles, the Biology of Anuran Larvae. Chicago and London (pp. 170–188). Chicago University Press.
Pristimantis balionotus (Lynch, 1979)	BRACHYCEPHALOIDEA		Direct Developer		Thibaudeau G & Altig R. 1999. Endotrophic anurans, development and evolution. In McDiarmid RW & Altig R (Eds.), Tadpoles, the Biology of Anuran Larvae. Chicago and London (pp. 170–188). Chicago University Press.
Pristimantis bambu Arteaga-Navarro and Guayasamin, 2011	BRACHYCEPHALOIDEA		Direct Developer		Thibaudeau G & Altig R. 1999. Endotrophic anurans, development and evolution. In McDiarmid RW & Altig R (Eds.), Tadpoles, the Biology of Anuran Larvae. Chicago and London (pp. 170–188). Chicago University Press.
Pristimantis barrigai Brito and Almendáriz C., 2018	BRACHYCEPHALOIDEA		Direct Developer		Thibaudeau G & Altig R. 1999. Endotrophic anurans, development and evolution. In McDiarmid RW & Altig R (Eds.), Tadpoles, the Biology of Anuran Larvae. Chicago and London (pp. 170–188). Chicago University Press.
Pristimantis baryecuus (Lynch, 1979)	BRACHYCEPHALOIDEA		Direct Developer		Thibaudeau G & Altig R. 1999. Endotrophic anurans, development and evolution. In McDiarmid RW & Altig R (Eds.), Tadpoles, the Biology of Anuran Larvae. Chicago and London (pp. 170–188). Chicago University Press.
Pristimantis batrachites (Lynch, 2003)	BRACHYCEPHALOIDEA		Direct Developer		Thibaudeau G & Altig R. 1999. Endotrophic anurans, development and evolution. In McDiarmid RW & Altig R (Eds.), Tadpoles, the Biology of Anuran Larvae. Chicago and London (pp. 170–188). Chicago University Press.
Pristimantis bearsei (Duellman, 1992)	BRACHYCEPHALOIDEA		Direct Developer		Thibaudeau G & Altig R. 1999. Endotrophic anurans, development and evolution. In McDiarmid RW & Altig R (Eds.), Tadpoles, the Biology of Anuran Larvae. Chicago and London (pp. 170–188). Chicago University Press.
Pristimantis bellae Reyes-Puig and Yánez-Muñoz, 2012	BRACHYCEPHALOIDEA		Direct Developer		Thibaudeau G & Altig R. 1999. Endotrophic anurans, development and evolution. In McDiarmid RW & Altig R (Eds.), Tadpoles, the Biology of Anuran Larvae. Chicago and London (pp. 170–188). Chicago University Press.
Pristimantis bellator Lehr, Aguilar, Siu-Ting, and Jordán, 2007	BRACHYCEPHALOIDEA		Direct Developer		Thibaudeau G & Altig R. 1999. Endotrophic anurans, development and evolution. In McDiarmid RW & Altig R (Eds.), Tadpoles, the Biology of Anuran Larvae. Chicago and London (pp. 170–188). Chicago University Press.
Pristimantis bellona (Lynch, 1992)	BRACHYCEPHALOIDEA		Direct Developer		Thibaudeau G & Altig R. 1999. Endotrophic anurans, development and evolution. In McDiarmid RW & Altig R (Eds.), Tadpoles, the Biology of Anuran Larvae. Chicago and London (pp. 170–188). Chicago University Press.
Pristimantis bernali (Lynch, 1986)	BRACHYCEPHALOIDEA		Direct Developer		Thibaudeau G & Altig R. 1999. Endotrophic anurans, development and evolution. In McDiarmid RW & Altig R (Eds.), Tadpoles, the Biology of Anuran Larvae. Chicago and London (pp. 170–188). Chicago University Press.
Pristimantis bicantus Guayasamin and Funk, 2009	BRACHYCEPHALOIDEA		Direct Developer		Thibaudeau G & Altig R. 1999. Endotrophic anurans, development and evolution. In McDiarmid RW & Altig R (Eds.), Tadpoles, the Biology of Anuran Larvae. Chicago and London (pp. 170–188). Chicago University Press.
Pristimantis bicolor (Rueda-Almonacid and Lynch, 1983)	BRACHYCEPHALOIDEA		Direct Developer		Thibaudeau G & Altig R. 1999. Endotrophic anurans, development and evolution. In McDiarmid RW & Altig R (Eds.), Tadpoles, the Biology of Anuran Larvae. Chicago and London (pp. 170–188). Chicago University Press.
Pristimantis bicumulus (Peters, 1863)	BRACHYCEPHALOIDEA		Direct Developer		Thibaudeau G & Altig R. 1999. Endotrophic anurans, development and evolution. In McDiarmid RW & Altig R (Eds.), Tadpoles, the Biology of Anuran Larvae. Chicago and London (pp. 170–188). Chicago University Press.
Pristimantis bipunctatus (Duellman and Hedges, 2005)	BRACHYCEPHALOIDEA		Direct Developer		Thibaudeau G & Altig R. 1999. Endotrophic anurans, development and evolution. In McDiarmid RW & Altig R (Eds.), Tadpoles, the Biology of Anuran Larvae. Chicago and London (pp. 170–188). Chicago University Press.
Pristimantis blasi Duarte-Marín, Montoya-Marín, and Rivera-Gómez, 2022	BRACHYCEPHALOIDEA		Direct Developer		Thibaudeau G & Altig R. 1999. Endotrophic anurans, development and evolution. In McDiarmid RW & Altig R (Eds.), Tadpoles, the Biology of Anuran Larvae. Chicago and London (pp. 170–188). Chicago University Press.
Pristimantis boconoensis (Rivero and Mayorga, 1973)	BRACHYCEPHALOIDEA		Direct Developer		Thibaudeau G & Altig R. 1999. Endotrophic anurans, development and evolution. In McDiarmid RW & Altig R (Eds.), Tadpoles, the Biology of Anuran Larvae. Chicago and London (pp. 170–188). Chicago University Press.
Pristimantis bogotensis (Peters, 1863)	BRACHYCEPHALOIDEA		Direct Developer		Thibaudeau G & Altig R. 1999. Endotrophic anurans, development and evolution. In McDiarmid RW & Altig R (Eds.), Tadpoles, the Biology of Anuran Larvae. Chicago and London (pp. 170–188). Chicago University Press.
Pristimantis boucephalus Lehr, Moravec, Cusi, and Gvoždík, 2017	BRACHYCEPHALOIDEA		Direct Developer		Thibaudeau G & Altig R. 1999. Endotrophic anurans, development and evolution. In McDiarmid RW & Altig R (Eds.), Tadpoles, the Biology of Anuran Larvae. Chicago and London (pp. 170–188). Chicago University Press.
Pristimantis boulengeri (Lynch, 1981)	BRACHYCEPHALOIDEA		Direct Developer		Thibaudeau G & Altig R. 1999. Endotrophic anurans, development and evolution. In McDiarmid RW & Altig R (Eds.), Tadpoles, the Biology of Anuran Larvae. Chicago and London (pp. 170–188). Chicago University Press.
Pristimantis bounides Lehr, von May, Moravec, and Cusi, 2017	BRACHYCEPHALOIDEA		Direct Developer		Thibaudeau G & Altig R. 1999. Endotrophic anurans, development and evolution. In McDiarmid RW & Altig R (Eds.), Tadpoles, the Biology of Anuran Larvae. Chicago and London (pp. 170–188). Chicago University Press.
Pristimantis bowara Acevedo-Rincón, Armesto, and Palma, 2020	BRACHYCEPHALOIDEA		Direct Developer		Thibaudeau G & Altig R. 1999. Endotrophic anurans, development and evolution. In McDiarmid RW & Altig R (Eds.), Tadpoles, the Biology of Anuran Larvae. Chicago and London (pp. 170–188). Chicago University Press.
Pristimantis brevicrus (Andersson, 1945)	BRACHYCEPHALOIDEA		Direct Developer		Thibaudeau G & Altig R. 1999. Endotrophic anurans, development and evolution. In McDiarmid RW & Altig R (Eds.), Tadpoles, the Biology of Anuran Larvae. Chicago and London (pp. 170–188). Chicago University Press.
Pristimantis brevifrons (Lynch, 1981)	BRACHYCEPHALOIDEA		Direct Developer		Thibaudeau G & Altig R. 1999. Endotrophic anurans, development and evolution. In McDiarmid RW & Altig R (Eds.), Tadpoles, the Biology of Anuran Larvae. Chicago and London (pp. 170–188). Chicago University Press.
Pristimantis briceni (Boulenger, 1903)	BRACHYCEPHALOIDEA		Direct Developer		Thibaudeau G & Altig R. 1999. Endotrophic anurans, development and evolution. In McDiarmid RW & Altig R (Eds.), Tadpoles, the Biology of Anuran Larvae. Chicago and London (pp. 170–188). Chicago University Press.
Pristimantis bromeliaceus (Lynch, 1979)	BRACHYCEPHALOIDEA		Direct Developer		Thibaudeau G & Altig R. 1999. Endotrophic anurans, development and evolution. In McDiarmid RW & Altig R (Eds.), Tadpoles, the Biology of Anuran Larvae. Chicago and London (pp. 170–188). Chicago University Press.
Pristimantis buccinator (Rodriguez, 1994)	BRACHYCEPHALOIDEA		Direct Developer		Thibaudeau G & Altig R. 1999. Endotrophic anurans, development and evolution. In McDiarmid RW & Altig R (Eds.), Tadpoles, the Biology of Anuran Larvae. Chicago and London (pp. 170–188). Chicago University Press.
Pristimantis buckleyi (Boulenger, 1882)	BRACHYCEPHALOIDEA		Direct Developer		Thibaudeau G & Altig R. 1999. Endotrophic anurans, development and evolution. In McDiarmid RW & Altig R (Eds.), Tadpoles, the Biology of Anuran Larvae. Chicago and London (pp. 170–188). Chicago University Press.
Pristimantis buenaventura Arteaga-Navarro, Pyron, Peñafiel, Romero-Barreto, Culebras, Bustamante, Yánez-Muñoz, and Guayasamin, 2016	BRACHYCEPHALOIDEA		Direct Developer		Thibaudeau G & Altig R. 1999. Endotrophic anurans, development and evolution. In McDiarmid RW & Altig R (Eds.), Tadpoles, the Biology of Anuran Larvae. Chicago and London (pp. 170–188). Chicago University Press.
Pristimantis burtoniorum Reyes-Puig, Reyes-Puig, Franco-Mena, Jost, and Yánez-Muñoz, 2022	BRACHYCEPHALOIDEA		Direct Developer		Thibaudeau G & Altig R. 1999. Endotrophic anurans, development and evolution. In McDiarmid RW & Altig R (Eds.), Tadpoles, the Biology of Anuran Larvae. Chicago and London (pp. 170–188). Chicago University Press.
Pristimantis bustamante Chaparro, Motta, Gutiérrez, and Padial, 2012	BRACHYCEPHALOIDEA		Direct Developer		Thibaudeau G & Altig R. 1999. Endotrophic anurans, development and evolution. In McDiarmid RW & Altig R (Eds.), Tadpoles, the Biology of Anuran Larvae. Chicago and London (pp. 170–188). Chicago University Press.
Pristimantis cabrerai (Cochran and Goin, 1970)	BRACHYCEPHALOIDEA		Direct Developer		Thibaudeau G & Altig R. 1999. Endotrophic anurans, development and evolution. In McDiarmid RW & Altig R (Eds.), Tadpoles, the Biology of Anuran Larvae. Chicago and London (pp. 170–188). Chicago University Press.
Pristimantis cacao (Lynch, 1992)	BRACHYCEPHALOIDEA		Direct Developer		Thibaudeau G & Altig R. 1999. Endotrophic anurans, development and evolution. In McDiarmid RW & Altig R (Eds.), Tadpoles, the Biology of Anuran Larvae. Chicago and London (pp. 170–188). Chicago University Press.
Pristimantis caeruleonotus Lehr, Aguilar, Siu-Ting, and Jordán, 2007	BRACHYCEPHALOIDEA		Direct Developer		Thibaudeau G & Altig R. 1999. Endotrophic anurans, development and evolution. In McDiarmid RW & Altig R (Eds.), Tadpoles, the Biology of Anuran Larvae. Chicago and London (pp. 170–188). Chicago University Press.
Pristimantis cajamarcensis (Barbour and Noble, 1920)	BRACHYCEPHALOIDEA		Direct Developer		Thibaudeau G & Altig R. 1999. Endotrophic anurans, development and evolution. In McDiarmid RW & Altig R (Eds.), Tadpoles, the Biology of Anuran Larvae. Chicago and London (pp. 170–188). Chicago University Press.
Pristimantis cajanuma Urgilés, Székely, Székely, Christodoulides, Sánchez-Nivicela, and Savage, 2019	BRACHYCEPHALOIDEA		Direct Developer		Thibaudeau G & Altig R. 1999. Endotrophic anurans, development and evolution. In McDiarmid RW & Altig R (Eds.), Tadpoles, the Biology of Anuran Larvae. Chicago and London (pp. 170–188). Chicago University Press.
Pristimantis calcaratus (Boulenger, 1908)	BRACHYCEPHALOIDEA		Direct Developer		Thibaudeau G & Altig R. 1999. Endotrophic anurans, development and evolution. In McDiarmid RW & Altig R (Eds.), Tadpoles, the Biology of Anuran Larvae. Chicago and London (pp. 170–188). Chicago University Press.
Pristimantis calcarulatus (Lynch, 1976)	BRACHYCEPHALOIDEA		Direct Developer		Thibaudeau G & Altig R. 1999. Endotrophic anurans, development and evolution. In McDiarmid RW & Altig R (Eds.), Tadpoles, the Biology of Anuran Larvae. Chicago and London (pp. 170–188). Chicago University Press.
Pristimantis calima Ospina-Sarria and Duellman, 2019	BRACHYCEPHALOIDEA		Direct Developer		Thibaudeau G & Altig R. 1999. Endotrophic anurans, development and evolution. In McDiarmid RW & Altig R (Eds.), Tadpoles, the Biology of Anuran Larvae. Chicago and London (pp. 170–188). Chicago University Press.
Pristimantis campesino Sepúlveda‑Seguro, Marín-Castaño, Amézquita, García, and Daza-R., 2022	BRACHYCEPHALOIDEA		Direct Developer		Thibaudeau G & Altig R. 1999. Endotrophic anurans, development and evolution. In McDiarmid RW & Altig R (Eds.), Tadpoles, the Biology of Anuran Larvae. Chicago and London (pp. 170–188). Chicago University Press.
Pristimantis caniari Rámírez-Jaramillo, Reyes-Puig, Batallas-R., and Yánez-Muñoz, 2018	BRACHYCEPHALOIDEA		Direct Developer		Thibaudeau G & Altig R. 1999. Endotrophic anurans, development and evolution. In McDiarmid RW & Altig R (Eds.), Tadpoles, the Biology of Anuran Larvae. Chicago and London (pp. 170–188). Chicago University Press.
Pristimantis cantitans (Myers and Donnelly, 1996)	BRACHYCEPHALOIDEA		Direct Developer		Thibaudeau G & Altig R. 1999. Endotrophic anurans, development and evolution. In McDiarmid RW & Altig R (Eds.), Tadpoles, the Biology of Anuran Larvae. Chicago and London (pp. 170–188). Chicago University Press.
Pristimantis capitonis (Lynch, 1998)	BRACHYCEPHALOIDEA		Direct Developer		Thibaudeau G & Altig R. 1999. Endotrophic anurans, development and evolution. In McDiarmid RW & Altig R (Eds.), Tadpoles, the Biology of Anuran Larvae. Chicago and London (pp. 170–188). Chicago University Press.
Pristimantis caprifer (Lynch, 1977)	BRACHYCEPHALOIDEA		Direct Developer		Thibaudeau G & Altig R. 1999. Endotrophic anurans, development and evolution. In McDiarmid RW & Altig R (Eds.), Tadpoles, the Biology of Anuran Larvae. Chicago and London (pp. 170–188). Chicago University Press.
Pristimantis carlosceroni Valencia, Bejarano-Muñoz, and Yánez-Muñoz, 2013	BRACHYCEPHALOIDEA		Direct Developer		Thibaudeau G & Altig R. 1999. Endotrophic anurans, development and evolution. In McDiarmid RW & Altig R (Eds.), Tadpoles, the Biology of Anuran Larvae. Chicago and London (pp. 170–188). Chicago University Press.
Pristimantis carlossanchezi (Arroyo, 2007)	BRACHYCEPHALOIDEA		Direct Developer		Thibaudeau G & Altig R. 1999. Endotrophic anurans, development and evolution. In McDiarmid RW & Altig R (Eds.), Tadpoles, the Biology of Anuran Larvae. Chicago and London (pp. 170–188). Chicago University Press.
Pristimantis carmelitae (Ruthven, 1922)	BRACHYCEPHALOIDEA		Direct Developer		Thibaudeau G & Altig R. 1999. Endotrophic anurans, development and evolution. In McDiarmid RW & Altig R (Eds.), Tadpoles, the Biology of Anuran Larvae. Chicago and London (pp. 170–188). Chicago University Press.
Pristimantis carranguerorum (Lynch, 1994)	BRACHYCEPHALOIDEA		Direct Developer		Thibaudeau G & Altig R. 1999. Endotrophic anurans, development and evolution. In McDiarmid RW & Altig R (Eds.), Tadpoles, the Biology of Anuran Larvae. Chicago and London (pp. 170–188). Chicago University Press.
Pristimantis carvalhoi (Lutz, 1952)	BRACHYCEPHALOIDEA		Direct Developer		Thibaudeau G & Altig R. 1999. Endotrophic anurans, development and evolution. In McDiarmid RW & Altig R (Eds.), Tadpoles, the Biology of Anuran Larvae. Chicago and London (pp. 170–188). Chicago University Press.
Pristimantis carylae Rivera-Correa, González-Durán, Saldarriaga-Gómez, and Duarte-Marín, 2021	BRACHYCEPHALOIDEA		Direct Developer		Thibaudeau G & Altig R. 1999. Endotrophic anurans, development and evolution. In McDiarmid RW & Altig R (Eds.), Tadpoles, the Biology of Anuran Larvae. Chicago and London (pp. 170–188). Chicago University Press.
Pristimantis caryophyllaceus (Barbour, 1928)	BRACHYCEPHALOIDEA		Direct Developer		Thibaudeau G & Altig R. 1999. Endotrophic anurans, development and evolution. In McDiarmid RW & Altig R (Eds.), Tadpoles, the Biology of Anuran Larvae. Chicago and London (pp. 170–188). Chicago University Press.
Pristimantis cedros Hutter and Guayasamin, 2015	BRACHYCEPHALOIDEA		Direct Developer		Thibaudeau G & Altig R. 1999. Endotrophic anurans, development and evolution. In McDiarmid RW & Altig R (Eds.), Tadpoles, the Biology of Anuran Larvae. Chicago and London (pp. 170–188). Chicago University Press.
Pristimantis celator (Lynch, 1976)	BRACHYCEPHALOIDEA		Direct Developer		Thibaudeau G & Altig R. 1999. Endotrophic anurans, development and evolution. In McDiarmid RW & Altig R (Eds.), Tadpoles, the Biology of Anuran Larvae. Chicago and London (pp. 170–188). Chicago University Press.
Pristimantis cerasinus (Cope, 1875)	BRACHYCEPHALOIDEA		Direct Developer		Thibaudeau G & Altig R. 1999. Endotrophic anurans, development and evolution. In McDiarmid RW & Altig R (Eds.), Tadpoles, the Biology of Anuran Larvae. Chicago and London (pp. 170–188). Chicago University Press.
Pristimantis ceuthospilus (Duellman and Wild, 1993)	BRACHYCEPHALOIDEA		Direct Developer		Thibaudeau G & Altig R. 1999. Endotrophic anurans, development and evolution. In McDiarmid RW & Altig R (Eds.), Tadpoles, the Biology of Anuran Larvae. Chicago and London (pp. 170–188). Chicago University Press.
Pristimantis chalceus (Peters, 1873)	BRACHYCEPHALOIDEA		Direct Developer		Thibaudeau G & Altig R. 1999. Endotrophic anurans, development and evolution. In McDiarmid RW & Altig R (Eds.), Tadpoles, the Biology of Anuran Larvae. Chicago and London (pp. 170–188). Chicago University Press.
Pristimantis chamezensis Acosta-Galvis, Saldarriaga-Gómez, Ramírez, and Vargas-Ramírez, 2020	BRACHYCEPHALOIDEA		Direct Developer		Thibaudeau G & Altig R. 1999. Endotrophic anurans, development and evolution. In McDiarmid RW & Altig R (Eds.), Tadpoles, the Biology of Anuran Larvae. Chicago and London (pp. 170–188). Chicago University Press.
Pristimantis charlottevillensis (Kaiser, Dwyer, Feichtinger, and Schmid, 1995)	BRACHYCEPHALOIDEA		Direct Developer		Thibaudeau G & Altig R. 1999. Endotrophic anurans, development and evolution. In McDiarmid RW & Altig R (Eds.), Tadpoles, the Biology of Anuran Larvae. Chicago and London (pp. 170–188). Chicago University Press.
Pristimantis chiastonotus (Lynch and Hoogmoed, 1977)	BRACHYCEPHALOIDEA		Direct Developer		Thibaudeau G & Altig R. 1999. Endotrophic anurans, development and evolution. In McDiarmid RW & Altig R (Eds.), Tadpoles, the Biology of Anuran Larvae. Chicago and London (pp. 170–188). Chicago University Press.
Pristimantis chimu Lehr, 2007	BRACHYCEPHALOIDEA		Direct Developer		Thibaudeau G & Altig R. 1999. Endotrophic anurans, development and evolution. In McDiarmid RW & Altig R (Eds.), Tadpoles, the Biology of Anuran Larvae. Chicago and London (pp. 170–188). Chicago University Press.
Pristimantis chloronotus (Lynch, 1969)	BRACHYCEPHALOIDEA		Direct Developer		Thibaudeau G & Altig R. 1999. Endotrophic anurans, development and evolution. In McDiarmid RW & Altig R (Eds.), Tadpoles, the Biology of Anuran Larvae. Chicago and London (pp. 170–188). Chicago University Press.
Pristimantis chocoensis Reyes-Puig, Yánez-Muñoz, Ortega, and Ron, 2020	BRACHYCEPHALOIDEA		Direct Developer		Thibaudeau G & Altig R. 1999. Endotrophic anurans, development and evolution. In McDiarmid RW & Altig R (Eds.), Tadpoles, the Biology of Anuran Larvae. Chicago and London (pp. 170–188). Chicago University Press.
Pristimantis chocolatebari Rivera-Correa, González-Durán, Saldarriaga-Gómez, and Duarte-Marín, 2021	BRACHYCEPHALOIDEA		Direct Developer		Thibaudeau G & Altig R. 1999. Endotrophic anurans, development and evolution. In McDiarmid RW & Altig R (Eds.), Tadpoles, the Biology of Anuran Larvae. Chicago and London (pp. 170–188). Chicago University Press.
Pristimantis chomskyi Páez and Ron, 2019	BRACHYCEPHALOIDEA		Direct Developer		Thibaudeau G & Altig R. 1999. Endotrophic anurans, development and evolution. In McDiarmid RW & Altig R (Eds.), Tadpoles, the Biology of Anuran Larvae. Chicago and London (pp. 170–188). Chicago University Press.
Pristimantis chrysops (Lynch and Ruiz-Carranza, 1996)	BRACHYCEPHALOIDEA		Direct Developer		Thibaudeau G & Altig R. 1999. Endotrophic anurans, development and evolution. In McDiarmid RW & Altig R (Eds.), Tadpoles, the Biology of Anuran Larvae. Chicago and London (pp. 170–188). Chicago University Press.
Pristimantis churuwiai Brito-M., Batallas-R., and Yánez-Muñoz, 2017	BRACHYCEPHALOIDEA		Direct Developer		Thibaudeau G & Altig R. 1999. Endotrophic anurans, development and evolution. In McDiarmid RW & Altig R (Eds.), Tadpoles, the Biology of Anuran Larvae. Chicago and London (pp. 170–188). Chicago University Press.
Pristimantis cisnerosi Reyes-Puig, Yánez-Muñoz, Ortega, and Ron, 2020	BRACHYCEPHALOIDEA		Direct Developer		Thibaudeau G & Altig R. 1999. Endotrophic anurans, development and evolution. In McDiarmid RW & Altig R (Eds.), Tadpoles, the Biology of Anuran Larvae. Chicago and London (pp. 170–188). Chicago University Press.
Pristimantis citriogaster (Duellman, 1992)	BRACHYCEPHALOIDEA		Direct Developer		Thibaudeau G & Altig R. 1999. Endotrophic anurans, development and evolution. In McDiarmid RW & Altig R (Eds.), Tadpoles, the Biology of Anuran Larvae. Chicago and London (pp. 170–188). Chicago University Press.
Pristimantis colodactylus (Lynch, 1979)	BRACHYCEPHALOIDEA		Direct Developer		Thibaudeau G & Altig R. 1999. Endotrophic anurans, development and evolution. In McDiarmid RW & Altig R (Eds.), Tadpoles, the Biology of Anuran Larvae. Chicago and London (pp. 170–188). Chicago University Press.
Pristimantis colomai (Lynch and Duellman, 1997)	BRACHYCEPHALOIDEA		Direct Developer		Thibaudeau G & Altig R. 1999. Endotrophic anurans, development and evolution. In McDiarmid RW & Altig R (Eds.), Tadpoles, the Biology of Anuran Larvae. Chicago and London (pp. 170–188). Chicago University Press.
Pristimantis colonensis (Mueses-Cisneros, 2007)	BRACHYCEPHALOIDEA		Direct Developer		Thibaudeau G & Altig R. 1999. Endotrophic anurans, development and evolution. In McDiarmid RW & Altig R (Eds.), Tadpoles, the Biology of Anuran Larvae. Chicago and London (pp. 170–188). Chicago University Press.
Pristimantis colostichos (La Marca and Smith, 1982)	BRACHYCEPHALOIDEA		Direct Developer		Thibaudeau G & Altig R. 1999. Endotrophic anurans, development and evolution. In McDiarmid RW & Altig R (Eds.), Tadpoles, the Biology of Anuran Larvae. Chicago and London (pp. 170–188). Chicago University Press.
Pristimantis condor (Lynch and Duellman, 1980)	BRACHYCEPHALOIDEA		Direct Developer		Thibaudeau G & Altig R. 1999. Endotrophic anurans, development and evolution. In McDiarmid RW & Altig R (Eds.), Tadpoles, the Biology of Anuran Larvae. Chicago and London (pp. 170–188). Chicago University Press.
Pristimantis conservatio Barrio-Amorós, Heinicke, and Hedges, 2013	BRACHYCEPHALOIDEA		Direct Developer		Thibaudeau G & Altig R. 1999. Endotrophic anurans, development and evolution. In McDiarmid RW & Altig R (Eds.), Tadpoles, the Biology of Anuran Larvae. Chicago and London (pp. 170–188). Chicago University Press.
Pristimantis conspicillatus (Günther, 1858)	BRACHYCEPHALOIDEA		Direct Developer		Thibaudeau G & Altig R. 1999. Endotrophic anurans, development and evolution. In McDiarmid RW & Altig R (Eds.), Tadpoles, the Biology of Anuran Larvae. Chicago and London (pp. 170–188). Chicago University Press.
Pristimantis cordovae (Lehr and Duellman, 2007)	BRACHYCEPHALOIDEA		Direct Developer		Thibaudeau G & Altig R. 1999. Endotrophic anurans, development and evolution. In McDiarmid RW & Altig R (Eds.), Tadpoles, the Biology of Anuran Larvae. Chicago and London (pp. 170–188). Chicago University Press.
Pristimantis corniger (Lynch and Suárez-Mayorga, 2003)	BRACHYCEPHALOIDEA		Direct Developer		Thibaudeau G & Altig R. 1999. Endotrophic anurans, development and evolution. In McDiarmid RW & Altig R (Eds.), Tadpoles, the Biology of Anuran Larvae. Chicago and London (pp. 170–188). Chicago University Press.
Pristimantis coronatus Lehr and Duellman, 2007	BRACHYCEPHALOIDEA		Direct Developer		Thibaudeau G & Altig R. 1999. Endotrophic anurans, development and evolution. In McDiarmid RW & Altig R (Eds.), Tadpoles, the Biology of Anuran Larvae. Chicago and London (pp. 170–188). Chicago University Press.
Pristimantis corrugatus (Duellman, Lehr, and Venegas, 2006)	BRACHYCEPHALOIDEA		Direct Developer		Thibaudeau G & Altig R. 1999. Endotrophic anurans, development and evolution. In McDiarmid RW & Altig R (Eds.), Tadpoles, the Biology of Anuran Larvae. Chicago and London (pp. 170–188). Chicago University Press.
Pristimantis cosnipatae (Duellman, 1978)	BRACHYCEPHALOIDEA		Direct Developer		Thibaudeau G & Altig R. 1999. Endotrophic anurans, development and evolution. In McDiarmid RW & Altig R (Eds.), Tadpoles, the Biology of Anuran Larvae. Chicago and London (pp. 170–188). Chicago University Press.
Pristimantis cremnobates (Lynch and Duellman, 1980)	BRACHYCEPHALOIDEA		Direct Developer		Thibaudeau G & Altig R. 1999. Endotrophic anurans, development and evolution. In McDiarmid RW & Altig R (Eds.), Tadpoles, the Biology of Anuran Larvae. Chicago and London (pp. 170–188). Chicago University Press.
Pristimantis crenunguis (Lynch, 1976)	BRACHYCEPHALOIDEA		Direct Developer		Thibaudeau G & Altig R. 1999. Endotrophic anurans, development and evolution. In McDiarmid RW & Altig R (Eds.), Tadpoles, the Biology of Anuran Larvae. Chicago and London (pp. 170–188). Chicago University Press.
Pristimantis cristinae (Lynch and Ruiz-Carranza, 1985)	BRACHYCEPHALOIDEA		Direct Developer		Thibaudeau G & Altig R. 1999. Endotrophic anurans, development and evolution. In McDiarmid RW & Altig R (Eds.), Tadpoles, the Biology of Anuran Larvae. Chicago and London (pp. 170–188). Chicago University Press.
Pristimantis croceoinguinis (Lynch, 1968)	BRACHYCEPHALOIDEA		Direct Developer		Thibaudeau G & Altig R. 1999. Endotrophic anurans, development and evolution. In McDiarmid RW & Altig R (Eds.), Tadpoles, the Biology of Anuran Larvae. Chicago and London (pp. 170–188). Chicago University Press.
Pristimantis crucifer (Boulenger, 1899)	BRACHYCEPHALOIDEA		Direct Developer		Thibaudeau G & Altig R. 1999. Endotrophic anurans, development and evolution. In McDiarmid RW & Altig R (Eds.), Tadpoles, the Biology of Anuran Larvae. Chicago and London (pp. 170–188). Chicago University Press.
Pristimantis cruciocularis (Lehr, Lundberg, Aguilar, and von May, 2006)	BRACHYCEPHALOIDEA		Direct Developer		Thibaudeau G & Altig R. 1999. Endotrophic anurans, development and evolution. In McDiarmid RW & Altig R (Eds.), Tadpoles, the Biology of Anuran Larvae. Chicago and London (pp. 170–188). Chicago University Press.
Pristimantis cruentus (Peters, 1873)	BRACHYCEPHALOIDEA	1	Direct Developer	Ruthven AG. 1915. The breeding habits of Hylodes cruentus Peters. Occasional Papers of the Museum of Zoology, University of Michigan 11: 1–4.	Thibaudeau G & Altig R. 1999. Endotrophic anurans, development and evolution. In McDiarmid RW & Altig R (Eds.), Tadpoles, the Biology of Anuran Larvae. Chicago and London (pp. 170–188). Chicago University Press.
Pristimantis cryophilius (Lynch, 1979)	BRACHYCEPHALOIDEA		Direct Developer		Thibaudeau G & Altig R. 1999. Endotrophic anurans, development and evolution. In McDiarmid RW & Altig R (Eds.), Tadpoles, the Biology of Anuran Larvae. Chicago and London (pp. 170–188). Chicago University Press.
Pristimantis cryptomelas (Lynch, 1979)	BRACHYCEPHALOIDEA		Direct Developer		Thibaudeau G & Altig R. 1999. Endotrophic anurans, development and evolution. In McDiarmid RW & Altig R (Eds.), Tadpoles, the Biology of Anuran Larvae. Chicago and London (pp. 170–188). Chicago University Press.
Pristimantis cryptopictus Patiño-Ocampo, Duarte-Marín, and Rivera-Correa, 2022	BRACHYCEPHALOIDEA		Direct Developer		Thibaudeau G & Altig R. 1999. Endotrophic anurans, development and evolution. In McDiarmid RW & Altig R (Eds.), Tadpoles, the Biology of Anuran Larvae. Chicago and London (pp. 170–188). Chicago University Press.
Pristimantis cuentasi (Lynch, 2003)	BRACHYCEPHALOIDEA		Direct Developer		Thibaudeau G & Altig R. 1999. Endotrophic anurans, development and evolution. In McDiarmid RW & Altig R (Eds.), Tadpoles, the Biology of Anuran Larvae. Chicago and London (pp. 170–188). Chicago University Press.
Pristimantis culatensis (La Marca, 2007)	BRACHYCEPHALOIDEA		Direct Developer		Thibaudeau G & Altig R. 1999. Endotrophic anurans, development and evolution. In McDiarmid RW & Altig R (Eds.), Tadpoles, the Biology of Anuran Larvae. Chicago and London (pp. 170–188). Chicago University Press.
Pristimantis cuneirostris (Duellman and Pramuk, 1999)	BRACHYCEPHALOIDEA		Direct Developer		Thibaudeau G & Altig R. 1999. Endotrophic anurans, development and evolution. In McDiarmid RW & Altig R (Eds.), Tadpoles, the Biology of Anuran Larvae. Chicago and London (pp. 170–188). Chicago University Press.
Pristimantis curtipes (Boulenger, 1882)	BRACHYCEPHALOIDEA		Direct Developer		Thibaudeau G & Altig R. 1999. Endotrophic anurans, development and evolution. In McDiarmid RW & Altig R (Eds.), Tadpoles, the Biology of Anuran Larvae. Chicago and London (pp. 170–188). Chicago University Press.
Pristimantis danae (Duellman, 1978)	BRACHYCEPHALOIDEA		Direct Developer		Thibaudeau G & Altig R. 1999. Endotrophic anurans, development and evolution. In McDiarmid RW & Altig R (Eds.), Tadpoles, the Biology of Anuran Larvae. Chicago and London (pp. 170–188). Chicago University Press.
Pristimantis daquilemai Brito-Zapata, Reyes-Puig, Cisneros-Heredia, Zumel, and Ron, 2021	BRACHYCEPHALOIDEA		Direct Developer		Thibaudeau G & Altig R. 1999. Endotrophic anurans, development and evolution. In McDiarmid RW & Altig R (Eds.), Tadpoles, the Biology of Anuran Larvae. Chicago and London (pp. 170–188). Chicago University Press.
Pristimantis degener (Lynch and Duellman, 1997)	BRACHYCEPHALOIDEA		Direct Developer		Thibaudeau G & Altig R. 1999. Endotrophic anurans, development and evolution. In McDiarmid RW & Altig R (Eds.), Tadpoles, the Biology of Anuran Larvae. Chicago and London (pp. 170–188). Chicago University Press.
Pristimantis deinops (Lynch, 1996)	BRACHYCEPHALOIDEA		Direct Developer		Thibaudeau G & Altig R. 1999. Endotrophic anurans, development and evolution. In McDiarmid RW & Altig R (Eds.), Tadpoles, the Biology of Anuran Larvae. Chicago and London (pp. 170–188). Chicago University Press.
Pristimantis delicatus (Ruthven, 1917)	BRACHYCEPHALOIDEA		Direct Developer		Thibaudeau G & Altig R. 1999. Endotrophic anurans, development and evolution. In McDiarmid RW & Altig R (Eds.), Tadpoles, the Biology of Anuran Larvae. Chicago and London (pp. 170–188). Chicago University Press.
Pristimantis delius (Duellman and Mendelson, 1995)	BRACHYCEPHALOIDEA		Direct Developer		Thibaudeau G & Altig R. 1999. Endotrophic anurans, development and evolution. In McDiarmid RW & Altig R (Eds.), Tadpoles, the Biology of Anuran Larvae. Chicago and London (pp. 170–188). Chicago University Press.
Pristimantis dendrobatoides Means and Savage, 2007	BRACHYCEPHALOIDEA		Direct Developer		Thibaudeau G & Altig R. 1999. Endotrophic anurans, development and evolution. In McDiarmid RW & Altig R (Eds.), Tadpoles, the Biology of Anuran Larvae. Chicago and London (pp. 170–188). Chicago University Press.
Pristimantis devillei (Boulenger, 1880)	BRACHYCEPHALOIDEA		Direct Developer		Thibaudeau G & Altig R. 1999. Endotrophic anurans, development and evolution. In McDiarmid RW & Altig R (Eds.), Tadpoles, the Biology of Anuran Larvae. Chicago and London (pp. 170–188). Chicago University Press.
Pristimantis deyi Lehr, Gregory, and Catenazzi, 2013	BRACHYCEPHALOIDEA		Direct Developer		Thibaudeau G & Altig R. 1999. Endotrophic anurans, development and evolution. In McDiarmid RW & Altig R (Eds.), Tadpoles, the Biology of Anuran Larvae. Chicago and London (pp. 170–188). Chicago University Press.
Pristimantis diadematus (Jiménez de la Espada, 1875)	BRACHYCEPHALOIDEA		Direct Developer		Thibaudeau G & Altig R. 1999. Endotrophic anurans, development and evolution. In McDiarmid RW & Altig R (Eds.), Tadpoles, the Biology of Anuran Larvae. Chicago and London (pp. 170–188). Chicago University Press.
Pristimantis diaphonus (Lynch, 1986)	BRACHYCEPHALOIDEA		Direct Developer		Thibaudeau G & Altig R. 1999. Endotrophic anurans, development and evolution. In McDiarmid RW & Altig R (Eds.), Tadpoles, the Biology of Anuran Larvae. Chicago and London (pp. 170–188). Chicago University Press.
Pristimantis diogenes (Lynch and Ruiz-Carranza, 1996)	BRACHYCEPHALOIDEA		Direct Developer		Thibaudeau G & Altig R. 1999. Endotrophic anurans, development and evolution. In McDiarmid RW & Altig R (Eds.), Tadpoles, the Biology of Anuran Larvae. Chicago and London (pp. 170–188). Chicago University Press.
Pristimantis dissimulatus (Lynch and Duellman, 1997)	BRACHYCEPHALOIDEA		Direct Developer		Thibaudeau G & Altig R. 1999. Endotrophic anurans, development and evolution. In McDiarmid RW & Altig R (Eds.), Tadpoles, the Biology of Anuran Larvae. Chicago and London (pp. 170–188). Chicago University Press.
Pristimantis divnae Lehr and von May, 2009	BRACHYCEPHALOIDEA		Direct Developer		Thibaudeau G & Altig R. 1999. Endotrophic anurans, development and evolution. In McDiarmid RW & Altig R (Eds.), Tadpoles, the Biology of Anuran Larvae. Chicago and London (pp. 170–188). Chicago University Press.
Pristimantis dorado Rivera-Correa, Lamadrid-Feris, and Crawford, 2016	BRACHYCEPHALOIDEA		Direct Developer		Thibaudeau G & Altig R. 1999. Endotrophic anurans, development and evolution. In McDiarmid RW & Altig R (Eds.), Tadpoles, the Biology of Anuran Larvae. Chicago and London (pp. 170–188). Chicago University Press.
Pristimantis dorsopictus (Rivero and Serna, 1988)	BRACHYCEPHALOIDEA		Direct Developer		Thibaudeau G & Altig R. 1999. Endotrophic anurans, development and evolution. In McDiarmid RW & Altig R (Eds.), Tadpoles, the Biology of Anuran Larvae. Chicago and London (pp. 170–188). Chicago University Press.
Pristimantis duellmani (Lynch, 1980)	BRACHYCEPHALOIDEA		Direct Developer		Thibaudeau G & Altig R. 1999. Endotrophic anurans, development and evolution. In McDiarmid RW & Altig R (Eds.), Tadpoles, the Biology of Anuran Larvae. Chicago and London (pp. 170–188). Chicago University Press.
Pristimantis duende (Lynch, 2001)	BRACHYCEPHALOIDEA		Direct Developer		Thibaudeau G & Altig R. 1999. Endotrophic anurans, development and evolution. In McDiarmid RW & Altig R (Eds.), Tadpoles, the Biology of Anuran Larvae. Chicago and London (pp. 170–188). Chicago University Press.
Pristimantis dundeei (Heyer and Muñoz, 1999)	BRACHYCEPHALOIDEA		Direct Developer		Thibaudeau G & Altig R. 1999. Endotrophic anurans, development and evolution. In McDiarmid RW & Altig R (Eds.), Tadpoles, the Biology of Anuran Larvae. Chicago and London (pp. 170–188). Chicago University Press.
Pristimantis ecuadorensis Guayasamin, Hutter, Tapia, Culebras, Peñafiel, Pyron, Morochz, Funk, and Arteaga-Navarro, 2017	BRACHYCEPHALOIDEA		Direct Developer		Thibaudeau G & Altig R. 1999. Endotrophic anurans, development and evolution. In McDiarmid RW & Altig R (Eds.), Tadpoles, the Biology of Anuran Larvae. Chicago and London (pp. 170–188). Chicago University Press.
Pristimantis educatoris Ryan, Lips, and Giermakowski, 2010	BRACHYCEPHALOIDEA		Direct Developer		Thibaudeau G & Altig R. 1999. Endotrophic anurans, development and evolution. In McDiarmid RW & Altig R (Eds.), Tadpoles, the Biology of Anuran Larvae. Chicago and London (pp. 170–188). Chicago University Press.
Pristimantis elegans (Peters, 1863)	BRACHYCEPHALOIDEA		Direct Developer		Thibaudeau G & Altig R. 1999. Endotrophic anurans, development and evolution. In McDiarmid RW & Altig R (Eds.), Tadpoles, the Biology of Anuran Larvae. Chicago and London (pp. 170–188). Chicago University Press.
Pristimantis enigmaticus Ortega-Andrade, Rojas-Soto, Valencia, Espinosa de los Monteros, Morrone, Ron, and Cannatella, 2015	BRACHYCEPHALOIDEA		Direct Developer		Thibaudeau G & Altig R. 1999. Endotrophic anurans, development and evolution. In McDiarmid RW & Altig R (Eds.), Tadpoles, the Biology of Anuran Larvae. Chicago and London (pp. 170–188). Chicago University Press.
Pristimantis epacrus (Lynch and Suárez-Mayorga, 2000)	BRACHYCEPHALOIDEA		Direct Developer		Thibaudeau G & Altig R. 1999. Endotrophic anurans, development and evolution. In McDiarmid RW & Altig R (Eds.), Tadpoles, the Biology of Anuran Larvae. Chicago and London (pp. 170–188). Chicago University Press.
Pristimantis eremitus (Lynch, 1980)	BRACHYCEPHALOIDEA		Direct Developer		Thibaudeau G & Altig R. 1999. Endotrophic anurans, development and evolution. In McDiarmid RW & Altig R (Eds.), Tadpoles, the Biology of Anuran Larvae. Chicago and London (pp. 170–188). Chicago University Press.
Pristimantis eriphus (Lynch and Duellman, 1980)	BRACHYCEPHALOIDEA		Direct Developer		Thibaudeau G & Altig R. 1999. Endotrophic anurans, development and evolution. In McDiarmid RW & Altig R (Eds.), Tadpoles, the Biology of Anuran Larvae. Chicago and London (pp. 170–188). Chicago University Press.
Pristimantis ernesti (Flores, 1987)	BRACHYCEPHALOIDEA		Direct Developer		Thibaudeau G & Altig R. 1999. Endotrophic anurans, development and evolution. In McDiarmid RW & Altig R (Eds.), Tadpoles, the Biology of Anuran Larvae. Chicago and London (pp. 170–188). Chicago University Press.
Pristimantis erythroinguinis Catenazzi and Lehr, 2018, Zootaxa, 4394:	BRACHYCEPHALOIDEA		Direct Developer		Thibaudeau G & Altig R. 1999. Endotrophic anurans, development and evolution. In McDiarmid RW & Altig R (Eds.), Tadpoles, the Biology of Anuran Larvae. Chicago and London (pp. 170–188). Chicago University Press.
Pristimantis erythropleura (Boulenger, 1896)	BRACHYCEPHALOIDEA		Direct Developer		Thibaudeau G & Altig R. 1999. Endotrophic anurans, development and evolution. In McDiarmid RW & Altig R (Eds.), Tadpoles, the Biology of Anuran Larvae. Chicago and London (pp. 170–188). Chicago University Press.
Pristimantis erythros Sánchez-Nivicela, Celi-Piedra, Posse-Sarmiento, Urgilés, Yánez-Muñoz, and Cisneros-Heredia, 2018	BRACHYCEPHALOIDEA		Direct Developer		Thibaudeau G & Altig R. 1999. Endotrophic anurans, development and evolution. In McDiarmid RW & Altig R (Eds.), Tadpoles, the Biology of Anuran Larvae. Chicago and London (pp. 170–188). Chicago University Press.
Pristimantis esmeraldas (Guayasamin, 2004)	BRACHYCEPHALOIDEA		Direct Developer		Thibaudeau G & Altig R. 1999. Endotrophic anurans, development and evolution. In McDiarmid RW & Altig R (Eds.), Tadpoles, the Biology of Anuran Larvae. Chicago and London (pp. 170–188). Chicago University Press.
Pristimantis espedeus Fouquet, Martinez, Courtois, Dewynter, Pineau, Gaucher, Blanc, Marty, and Kok, 2013	BRACHYCEPHALOIDEA		Direct Developer		Thibaudeau G & Altig R. 1999. Endotrophic anurans, development and evolution. In McDiarmid RW & Altig R (Eds.), Tadpoles, the Biology of Anuran Larvae. Chicago and London (pp. 170–188). Chicago University Press.
Pristimantis eugeniae (Lynch and Duellman, 1997)	BRACHYCEPHALOIDEA		Direct Developer		Thibaudeau G & Altig R. 1999. Endotrophic anurans, development and evolution. In McDiarmid RW & Altig R (Eds.), Tadpoles, the Biology of Anuran Larvae. Chicago and London (pp. 170–188). Chicago University Press.
Pristimantis euphronides (Schwartz, 1967)	BRACHYCEPHALOIDEA		Direct Developer		Thibaudeau G & Altig R. 1999. Endotrophic anurans, development and evolution. In McDiarmid RW & Altig R (Eds.), Tadpoles, the Biology of Anuran Larvae. Chicago and London (pp. 170–188). Chicago University Press.
Pristimantis eurydactylus (Hedges and Schlüter, 1992)	BRACHYCEPHALOIDEA		Direct Developer		Thibaudeau G & Altig R. 1999. Endotrophic anurans, development and evolution. In McDiarmid RW & Altig R (Eds.), Tadpoles, the Biology of Anuran Larvae. Chicago and London (pp. 170–188). Chicago University Press.
Pristimantis exoristus (Duellman and Pramuk, 1999)	BRACHYCEPHALOIDEA		Direct Developer		Thibaudeau G & Altig R. 1999. Endotrophic anurans, development and evolution. In McDiarmid RW & Altig R (Eds.), Tadpoles, the Biology of Anuran Larvae. Chicago and London (pp. 170–188). Chicago University Press.
Pristimantis factiosus (Lynch and Rueda-Almonacid, 1998)	BRACHYCEPHALOIDEA		Direct Developer		Thibaudeau G & Altig R. 1999. Endotrophic anurans, development and evolution. In McDiarmid RW & Altig R (Eds.), Tadpoles, the Biology of Anuran Larvae. Chicago and London (pp. 170–188). Chicago University Press.
Pristimantis fallax (Lynch and Rueda-Almonacid, 1999)	BRACHYCEPHALOIDEA		Direct Developer		Thibaudeau G & Altig R. 1999. Endotrophic anurans, development and evolution. In McDiarmid RW & Altig R (Eds.), Tadpoles, the Biology of Anuran Larvae. Chicago and London (pp. 170–188). Chicago University Press.
Pristimantis farisorum Mueses-Cisneros, Perdomo-Castillo, and Cepeda-Quilindo, 2013	BRACHYCEPHALOIDEA		Direct Developer		Thibaudeau G & Altig R. 1999. Endotrophic anurans, development and evolution. In McDiarmid RW & Altig R (Eds.), Tadpoles, the Biology of Anuran Larvae. Chicago and London (pp. 170–188). Chicago University Press.
Pristimantis fasciatus Barrio-Amorós, Rojas-Runjaic, and Infante-Rivero, 2008	BRACHYCEPHALOIDEA		Direct Developer		Thibaudeau G & Altig R. 1999. Endotrophic anurans, development and evolution. In McDiarmid RW & Altig R (Eds.), Tadpoles, the Biology of Anuran Larvae. Chicago and London (pp. 170–188). Chicago University Press.
Pristimantis fenestratus (Steindachner, 1864)	BRACHYCEPHALOIDEA	1	Direct Developer	Schiesari L, Rossa-Feres DC, Menin M & Hödl W. 2022. Tadpoles of Central Amazonia (Amphibia: Anura). Zootaxa 5223: 1–149.	Thibaudeau G & Altig R. 1999. Endotrophic anurans, development and evolution. In McDiarmid RW & Altig R (Eds.), Tadpoles, the Biology of Anuran Larvae. Chicago and London (pp. 170–188). Chicago University Press.
Pristimantis ferwerdai Amézquita, Suárez, Palacios-Rodríguez, Beltrán, Rodríguez López, Barrientos, Daza-R., and Mazariegos, 2019	BRACHYCEPHALOIDEA		Direct Developer		Thibaudeau G & Altig R. 1999. Endotrophic anurans, development and evolution. In McDiarmid RW & Altig R (Eds.), Tadpoles, the Biology of Anuran Larvae. Chicago and London (pp. 170–188). Chicago University Press.
Pristimantis festae (Peracca, 1904)	BRACHYCEPHALOIDEA		Direct Developer		Thibaudeau G & Altig R. 1999. Endotrophic anurans, development and evolution. In McDiarmid RW & Altig R (Eds.), Tadpoles, the Biology of Anuran Larvae. Chicago and London (pp. 170–188). Chicago University Press.
Pristimantis fetosus (Lynch and Rueda-Almonacid, 1998)	BRACHYCEPHALOIDEA		Direct Developer		Thibaudeau G & Altig R. 1999. Endotrophic anurans, development and evolution. In McDiarmid RW & Altig R (Eds.), Tadpoles, the Biology of Anuran Larvae. Chicago and London (pp. 170–188). Chicago University Press.
Pristimantis flabellidiscus (La Marca, 2007)	BRACHYCEPHALOIDEA		Direct Developer		Thibaudeau G & Altig R. 1999. Endotrophic anurans, development and evolution. In McDiarmid RW & Altig R (Eds.), Tadpoles, the Biology of Anuran Larvae. Chicago and London (pp. 170–188). Chicago University Press.
Pristimantis floridus (Lynch and Duellman, 1997)	BRACHYCEPHALOIDEA		Direct Developer		Thibaudeau G & Altig R. 1999. Endotrophic anurans, development and evolution. In McDiarmid RW & Altig R (Eds.), Tadpoles, the Biology of Anuran Larvae. Chicago and London (pp. 170–188). Chicago University Press.
Pristimantis frater (Werner, 1899)	BRACHYCEPHALOIDEA		Direct Developer		Thibaudeau G & Altig R. 1999. Endotrophic anurans, development and evolution. In McDiarmid RW & Altig R (Eds.), Tadpoles, the Biology of Anuran Larvae. Chicago and London (pp. 170–188). Chicago University Press.
Pristimantis gagliardi Ortega-Andrade, Deichmann, and Chaparro, 2021	BRACHYCEPHALOIDEA		Direct Developer		Thibaudeau G & Altig R. 1999. Endotrophic anurans, development and evolution. In McDiarmid RW & Altig R (Eds.), Tadpoles, the Biology of Anuran Larvae. Chicago and London (pp. 170–188). Chicago University Press.
Pristimantis gagliardoi Bustamante and Mendelson, 2008	BRACHYCEPHALOIDEA		Direct Developer		Thibaudeau G & Altig R. 1999. Endotrophic anurans, development and evolution. In McDiarmid RW & Altig R (Eds.), Tadpoles, the Biology of Anuran Larvae. Chicago and London (pp. 170–188). Chicago University Press.
Pristimantis gaigei (Dunn, 1931)	BRACHYCEPHALOIDEA	1	Direct Developer	Hill R, Kaylock J, Griffith E, Ross H, Gagliardo R, Timpe E & Crump P 2010. Observations on the captive reproduction of Gaige’s Rain Frog Pristimantis gaigeae (Dunn 1931). Herpetological Review 41: 465–467.	Thibaudeau G & Altig R. 1999. Endotrophic anurans, development and evolution. In McDiarmid RW & Altig R (Eds.), Tadpoles, the Biology of Anuran Larvae. Chicago and London (pp. 170–188). Chicago University Press.
Pristimantis galdi Jiménez de la Espada, 1870	BRACHYCEPHALOIDEA		Direct Developer		Thibaudeau G & Altig R. 1999. Endotrophic anurans, development and evolution. In McDiarmid RW & Altig R (Eds.), Tadpoles, the Biology of Anuran Larvae. Chicago and London (pp. 170–188). Chicago University Press.
Pristimantis ganonotus (Duellman and Lynch, 1988)	BRACHYCEPHALOIDEA		Direct Developer		Thibaudeau G & Altig R. 1999. Endotrophic anurans, development and evolution. In McDiarmid RW & Altig R (Eds.), Tadpoles, the Biology of Anuran Larvae. Chicago and London (pp. 170–188). Chicago University Press.
Pristimantis geminus Kaiser, Barrio-Amorós, Rivas-Fuenmayor, Steinlein, and Schmid, 2015	BRACHYCEPHALOIDEA		Direct Developer		Thibaudeau G & Altig R. 1999. Endotrophic anurans, development and evolution. In McDiarmid RW & Altig R (Eds.), Tadpoles, the Biology of Anuran Larvae. Chicago and London (pp. 170–188). Chicago University Press.
Pristimantis gentryi (Lynch and Duellman, 1997)	BRACHYCEPHALOIDEA		Direct Developer		Thibaudeau G & Altig R. 1999. Endotrophic anurans, development and evolution. In McDiarmid RW & Altig R (Eds.), Tadpoles, the Biology of Anuran Larvae. Chicago and London (pp. 170–188). Chicago University Press.
Pristimantis ginesi (Rivero, 1964)	BRACHYCEPHALOIDEA		Direct Developer		Thibaudeau G & Altig R. 1999. Endotrophic anurans, development and evolution. In McDiarmid RW & Altig R (Eds.), Tadpoles, the Biology of Anuran Larvae. Chicago and London (pp. 170–188). Chicago University Press.
Pristimantis giorgii Oliveira, Alves da Silva, Guimarães, Penhacek, Martínez, Rodrigues, Santana, and Hernández-Ruz, 2020	BRACHYCEPHALOIDEA		Direct Developer		Thibaudeau G & Altig R. 1999. Endotrophic anurans, development and evolution. In McDiarmid RW & Altig R (Eds.), Tadpoles, the Biology of Anuran Larvae. Chicago and London (pp. 170–188). Chicago University Press.
Pristimantis gladiator (Lynch, 1976)	BRACHYCEPHALOIDEA		Direct Developer		Thibaudeau G & Altig R. 1999. Endotrophic anurans, development and evolution. In McDiarmid RW & Altig R (Eds.), Tadpoles, the Biology of Anuran Larvae. Chicago and London (pp. 170–188). Chicago University Press.
Pristimantis glandulosus (Boulenger, 1880)	BRACHYCEPHALOIDEA		Direct Developer		Thibaudeau G & Altig R. 1999. Endotrophic anurans, development and evolution. In McDiarmid RW & Altig R (Eds.), Tadpoles, the Biology of Anuran Larvae. Chicago and London (pp. 170–188). Chicago University Press.
Pristimantis gloria Páez and Ron, 2019	BRACHYCEPHALOIDEA		Direct Developer		Thibaudeau G & Altig R. 1999. Endotrophic anurans, development and evolution. In McDiarmid RW & Altig R (Eds.), Tadpoles, the Biology of Anuran Larvae. Chicago and London (pp. 170–188). Chicago University Press.
Pristimantis gracilis (Lynch, 1986)	BRACHYCEPHALOIDEA		Direct Developer		Thibaudeau G & Altig R. 1999. Endotrophic anurans, development and evolution. In McDiarmid RW & Altig R (Eds.), Tadpoles, the Biology of Anuran Larvae. Chicago and London (pp. 170–188). Chicago University Press.
Pristimantis gralarias Guayasamin, Arteaga-Navarro, and Hutter, 2018	BRACHYCEPHALOIDEA		Direct Developer		Thibaudeau G & Altig R. 1999. Endotrophic anurans, development and evolution. In McDiarmid RW & Altig R (Eds.), Tadpoles, the Biology of Anuran Larvae. Chicago and London (pp. 170–188). Chicago University Press.
Pristimantis grandiceps (Lynch, 1984)	BRACHYCEPHALOIDEA		Direct Developer		Thibaudeau G & Altig R. 1999. Endotrophic anurans, development and evolution. In McDiarmid RW & Altig R (Eds.), Tadpoles, the Biology of Anuran Larvae. Chicago and London (pp. 170–188). Chicago University Press.
Pristimantis gretathunbergae Mebert, González-Pinzón, Miranda, Griffith, Veselý, Schmid, and Batista, 2022	BRACHYCEPHALOIDEA		Direct Developer		Thibaudeau G & Altig R. 1999. Endotrophic anurans, development and evolution. In McDiarmid RW & Altig R (Eds.), Tadpoles, the Biology of Anuran Larvae. Chicago and London (pp. 170–188). Chicago University Press.
Pristimantis gryllus Barrio-Amorós, Guayasamin, and Hedges, 2012	BRACHYCEPHALOIDEA		Direct Developer		Thibaudeau G & Altig R. 1999. Endotrophic anurans, development and evolution. In McDiarmid RW & Altig R (Eds.), Tadpoles, the Biology of Anuran Larvae. Chicago and London (pp. 170–188). Chicago University Press.
Pristimantis guaiquinimensis (Schlüter and Rödder, 2007)	BRACHYCEPHALOIDEA		Direct Developer		Thibaudeau G & Altig R. 1999. Endotrophic anurans, development and evolution. In McDiarmid RW & Altig R (Eds.), Tadpoles, the Biology of Anuran Larvae. Chicago and London (pp. 170–188). Chicago University Press.
Pristimantis gualacenio Urgilés, Sánchez-Nivicela, Nieves, and Yánez-Muñoz, 2014	BRACHYCEPHALOIDEA		Direct Developer		Thibaudeau G & Altig R. 1999. Endotrophic anurans, development and evolution. In McDiarmid RW & Altig R (Eds.), Tadpoles, the Biology of Anuran Larvae. Chicago and London (pp. 170–188). Chicago University Press.
Pristimantis gutturalis (Hoogmoed, Lynch, and Lescure, 1977)	BRACHYCEPHALOIDEA		Direct Developer		Thibaudeau G & Altig R. 1999. Endotrophic anurans, development and evolution. In McDiarmid RW & Altig R (Eds.), Tadpoles, the Biology of Anuran Larvae. Chicago and London (pp. 170–188). Chicago University Press.
Pristimantis hamiotae (Flores, 1994)	BRACHYCEPHALOIDEA		Direct Developer		Thibaudeau G & Altig R. 1999. Endotrophic anurans, development and evolution. In McDiarmid RW & Altig R (Eds.), Tadpoles, the Biology of Anuran Larvae. Chicago and London (pp. 170–188). Chicago University Press.
Pristimantis hampatusami Yánez-Muñoz, Sánchez-Nivicela, and Reyes-Puig, 2016	BRACHYCEPHALOIDEA		Direct Developer		Thibaudeau G & Altig R. 1999. Endotrophic anurans, development and evolution. In McDiarmid RW & Altig R (Eds.), Tadpoles, the Biology of Anuran Larvae. Chicago and London (pp. 170–188). Chicago University Press.
Pristimantis hectus (Lynch and Burrowes, 1990)	BRACHYCEPHALOIDEA		Direct Developer		Thibaudeau G & Altig R. 1999. Endotrophic anurans, development and evolution. In McDiarmid RW & Altig R (Eds.), Tadpoles, the Biology of Anuran Larvae. Chicago and London (pp. 170–188). Chicago University Press.
Pristimantis helvolus (Lynch and Rueda-Almonacid, 1998)	BRACHYCEPHALOIDEA		Direct Developer		Thibaudeau G & Altig R. 1999. Endotrophic anurans, development and evolution. In McDiarmid RW & Altig R (Eds.), Tadpoles, the Biology of Anuran Larvae. Chicago and London (pp. 170–188). Chicago University Press.
Pristimantis hernandezi (Lynch and Ruiz-Carranza, 1983)	BRACHYCEPHALOIDEA		Direct Developer		Thibaudeau G & Altig R. 1999. Endotrophic anurans, development and evolution. In McDiarmid RW & Altig R (Eds.), Tadpoles, the Biology of Anuran Larvae. Chicago and London (pp. 170–188). Chicago University Press.
Pristimantis hoogmoedi Kaiser, Barrio-Amorós, Rivas-Fuenmayor, Steinlein, and Schmid, 2015	BRACHYCEPHALOIDEA		Direct Developer		Thibaudeau G & Altig R. 1999. Endotrophic anurans, development and evolution. In McDiarmid RW & Altig R (Eds.), Tadpoles, the Biology of Anuran Larvae. Chicago and London (pp. 170–188). Chicago University Press.
Pristimantis huicundo (Guayasamin, Almeida-Reinoso, and Nogales-Sornosa, 2004)	BRACHYCEPHALOIDEA		Direct Developer		Thibaudeau G & Altig R. 1999. Endotrophic anurans, development and evolution. In McDiarmid RW & Altig R (Eds.), Tadpoles, the Biology of Anuran Larvae. Chicago and London (pp. 170–188). Chicago University Press.
Pristimantis humboldti Lehr, von May, Moravec, and Cusi, 2017	BRACHYCEPHALOIDEA		Direct Developer		Thibaudeau G & Altig R. 1999. Endotrophic anurans, development and evolution. In McDiarmid RW & Altig R (Eds.), Tadpoles, the Biology of Anuran Larvae. Chicago and London (pp. 170–188). Chicago University Press.
Pristimantis hybotragus (Lynch, 1992)	BRACHYCEPHALOIDEA		Direct Developer		Thibaudeau G & Altig R. 1999. Endotrophic anurans, development and evolution. In McDiarmid RW & Altig R (Eds.), Tadpoles, the Biology of Anuran Larvae. Chicago and London (pp. 170–188). Chicago University Press.
Pristimantis ignicolor (Lynch and Duellman, 1980)	BRACHYCEPHALOIDEA		Direct Developer		Thibaudeau G & Altig R. 1999. Endotrophic anurans, development and evolution. In McDiarmid RW & Altig R (Eds.), Tadpoles, the Biology of Anuran Larvae. Chicago and London (pp. 170–188). Chicago University Press.
Pristimantis iiap Padial, Gagliardi-Urrutia, Chaparro, and Gutiérrez, 2016	BRACHYCEPHALOIDEA		Direct Developer		Thibaudeau G & Altig R. 1999. Endotrophic anurans, development and evolution. In McDiarmid RW & Altig R (Eds.), Tadpoles, the Biology of Anuran Larvae. Chicago and London (pp. 170–188). Chicago University Press.
Pristimantis illotus (Lynch and Duellman, 1997)	BRACHYCEPHALOIDEA		Direct Developer		Thibaudeau G & Altig R. 1999. Endotrophic anurans, development and evolution. In McDiarmid RW & Altig R (Eds.), Tadpoles, the Biology of Anuran Larvae. Chicago and London (pp. 170–188). Chicago University Press.
Pristimantis imitatrix (Duellman, 1978)	BRACHYCEPHALOIDEA		Direct Developer		Thibaudeau G & Altig R. 1999. Endotrophic anurans, development and evolution. In McDiarmid RW & Altig R (Eds.), Tadpoles, the Biology of Anuran Larvae. Chicago and London (pp. 170–188). Chicago University Press.
Pristimantis imthurni Kok, 2013	BRACHYCEPHALOIDEA		Direct Developer		Thibaudeau G & Altig R. 1999. Endotrophic anurans, development and evolution. In McDiarmid RW & Altig R (Eds.), Tadpoles, the Biology of Anuran Larvae. Chicago and London (pp. 170–188). Chicago University Press.
Pristimantis incanus (Lynch and Duellman, 1980)	BRACHYCEPHALOIDEA		Direct Developer		Thibaudeau G & Altig R. 1999. Endotrophic anurans, development and evolution. In McDiarmid RW & Altig R (Eds.), Tadpoles, the Biology of Anuran Larvae. Chicago and London (pp. 170–188). Chicago University Press.
Pristimantis incertus (Lutz, 1927)	BRACHYCEPHALOIDEA		Direct Developer		Thibaudeau G & Altig R. 1999. Endotrophic anurans, development and evolution. In McDiarmid RW & Altig R (Eds.), Tadpoles, the Biology of Anuran Larvae. Chicago and London (pp. 170–188). Chicago University Press.
Pristimantis incomptus (Lynch and Duellman, 1980)	BRACHYCEPHALOIDEA		Direct Developer		Thibaudeau G & Altig R. 1999. Endotrophic anurans, development and evolution. In McDiarmid RW & Altig R (Eds.), Tadpoles, the Biology of Anuran Larvae. Chicago and London (pp. 170–188). Chicago University Press.
Pristimantis infraguttatus (Duellman and Pramuk, 1999)	BRACHYCEPHALOIDEA		Direct Developer		Thibaudeau G & Altig R. 1999. Endotrophic anurans, development and evolution. In McDiarmid RW & Altig R (Eds.), Tadpoles, the Biology of Anuran Larvae. Chicago and London (pp. 170–188). Chicago University Press.
Pristimantis ingles Cuellar-Valencia, Arriaga-Jaramillo, García-Gómez, Ceballaos-Castro, Bolívar-García, Velásquez-Trujillo, Ortiz-Baez, and Ospina-Sarria, 2021	BRACHYCEPHALOIDEA		Direct Developer		Thibaudeau G & Altig R. 1999. Endotrophic anurans, development and evolution. In McDiarmid RW & Altig R (Eds.), Tadpoles, the Biology of Anuran Larvae. Chicago and London (pp. 170–188). Chicago University Press.
Pristimantis inguinalis (Parker, 1940)	BRACHYCEPHALOIDEA		Direct Developer		Thibaudeau G & Altig R. 1999. Endotrophic anurans, development and evolution. In McDiarmid RW & Altig R (Eds.), Tadpoles, the Biology of Anuran Larvae. Chicago and London (pp. 170–188). Chicago University Press.
Pristimantis insignitus (Ruthven, 1917)	BRACHYCEPHALOIDEA		Direct Developer		Thibaudeau G & Altig R. 1999. Endotrophic anurans, development and evolution. In McDiarmid RW & Altig R (Eds.), Tadpoles, the Biology of Anuran Larvae. Chicago and London (pp. 170–188). Chicago University Press.
Pristimantis inusitatus (Lynch and Duellman, 1980)	BRACHYCEPHALOIDEA		Direct Developer		Thibaudeau G & Altig R. 1999. Endotrophic anurans, development and evolution. In McDiarmid RW & Altig R (Eds.), Tadpoles, the Biology of Anuran Larvae. Chicago and London (pp. 170–188). Chicago University Press.
Pristimantis ixalus (Lynch, 2003)	BRACHYCEPHALOIDEA		Direct Developer		Thibaudeau G & Altig R. 1999. Endotrophic anurans, development and evolution. In McDiarmid RW & Altig R (Eds.), Tadpoles, the Biology of Anuran Larvae. Chicago and London (pp. 170–188). Chicago University Press.
Pristimantis jabonensis (La Marca, 2007)	BRACHYCEPHALOIDEA		Direct Developer		Thibaudeau G & Altig R. 1999. Endotrophic anurans, development and evolution. In McDiarmid RW & Altig R (Eds.), Tadpoles, the Biology of Anuran Larvae. Chicago and London (pp. 170–188). Chicago University Press.
Pristimantis jaguensis Rivera-Prieto, Rivera-Correa, and Daza-R., 2014	BRACHYCEPHALOIDEA		Direct Developer		Thibaudeau G & Altig R. 1999. Endotrophic anurans, development and evolution. In McDiarmid RW & Altig R (Eds.), Tadpoles, the Biology of Anuran Larvae. Chicago and London (pp. 170–188). Chicago University Press.
Pristimantis jaimei (Lynch, 1992)	BRACHYCEPHALOIDEA		Direct Developer		Thibaudeau G & Altig R. 1999. Endotrophic anurans, development and evolution. In McDiarmid RW & Altig R (Eds.), Tadpoles, the Biology of Anuran Larvae. Chicago and London (pp. 170–188). Chicago University Press.
Pristimantis jamescameroni Kok, 2013	BRACHYCEPHALOIDEA		Direct Developer		Thibaudeau G & Altig R. 1999. Endotrophic anurans, development and evolution. In McDiarmid RW & Altig R (Eds.), Tadpoles, the Biology of Anuran Larvae. Chicago and London (pp. 170–188). Chicago University Press.
Pristimantis jester Means and Savage, 2007	BRACHYCEPHALOIDEA		Direct Developer		Thibaudeau G & Altig R. 1999. Endotrophic anurans, development and evolution. In McDiarmid RW & Altig R (Eds.), Tadpoles, the Biology of Anuran Larvae. Chicago and London (pp. 170–188). Chicago University Press.
Pristimantis jimenezi Páez and Ron, 2019	BRACHYCEPHALOIDEA		Direct Developer		Thibaudeau G & Altig R. 1999. Endotrophic anurans, development and evolution. In McDiarmid RW & Altig R (Eds.), Tadpoles, the Biology of Anuran Larvae. Chicago and London (pp. 170–188). Chicago University Press.
Pristimantis johannesdei (Rivero and Serna, 1988)	BRACHYCEPHALOIDEA		Direct Developer		Thibaudeau G & Altig R. 1999. Endotrophic anurans, development and evolution. In McDiarmid RW & Altig R (Eds.), Tadpoles, the Biology of Anuran Larvae. Chicago and London (pp. 170–188). Chicago University Press.
Pristimantis jorgevelosai (Lynch, 1994)	BRACHYCEPHALOIDEA		Direct Developer		Thibaudeau G & Altig R. 1999. Endotrophic anurans, development and evolution. In McDiarmid RW & Altig R (Eds.), Tadpoles, the Biology of Anuran Larvae. Chicago and London (pp. 170–188). Chicago University Press.
Pristimantis juanchoi (Lynch, 1996)	BRACHYCEPHALOIDEA		Direct Developer		Thibaudeau G & Altig R. 1999. Endotrophic anurans, development and evolution. In McDiarmid RW & Altig R (Eds.), Tadpoles, the Biology of Anuran Larvae. Chicago and London (pp. 170–188). Chicago University Press.
Pristimantis jubatus (García and Lynch, 2006)	BRACHYCEPHALOIDEA		Direct Developer		Thibaudeau G & Altig R. 1999. Endotrophic anurans, development and evolution. In McDiarmid RW & Altig R (Eds.), Tadpoles, the Biology of Anuran Larvae. Chicago and London (pp. 170–188). Chicago University Press.
Pristimantis kareliae (La Marca, 2005)	BRACHYCEPHALOIDEA		Direct Developer		Thibaudeau G & Altig R. 1999. Endotrophic anurans, development and evolution. In McDiarmid RW & Altig R (Eds.), Tadpoles, the Biology of Anuran Larvae. Chicago and London (pp. 170–188). Chicago University Press.
Pristimantis katoptroides (Flores, 1988)	BRACHYCEPHALOIDEA		Direct Developer		Thibaudeau G & Altig R. 1999. Endotrophic anurans, development and evolution. In McDiarmid RW & Altig R (Eds.), Tadpoles, the Biology of Anuran Larvae. Chicago and London (pp. 170–188). Chicago University Press.
Pristimantis kelephus (Lynch, 1998)	BRACHYCEPHALOIDEA		Direct Developer		Thibaudeau G & Altig R. 1999. Endotrophic anurans, development and evolution. In McDiarmid RW & Altig R (Eds.), Tadpoles, the Biology of Anuran Larvae. Chicago and London (pp. 170–188). Chicago University Press.
Pristimantis kichwarum Elmer and Cannatella, 2008	BRACHYCEPHALOIDEA		Direct Developer		Thibaudeau G & Altig R. 1999. Endotrophic anurans, development and evolution. In McDiarmid RW & Altig R (Eds.), Tadpoles, the Biology of Anuran Larvae. Chicago and London (pp. 170–188). Chicago University Press.
Pristimantis kirklandi (Flores, 1985)	BRACHYCEPHALOIDEA		Direct Developer		Thibaudeau G & Altig R. 1999. Endotrophic anurans, development and evolution. In McDiarmid RW & Altig R (Eds.), Tadpoles, the Biology of Anuran Larvae. Chicago and London (pp. 170–188). Chicago University Press.
Pristimantis kiruhampatu Venegas, García Ayachi, and Catenazzi, 2021	BRACHYCEPHALOIDEA		Direct Developer		Thibaudeau G & Altig R. 1999. Endotrophic anurans, development and evolution. In McDiarmid RW & Altig R (Eds.), Tadpoles, the Biology of Anuran Larvae. Chicago and London (pp. 170–188). Chicago University Press.
Pristimantis koehleri Padial and De la Riva, 2009	BRACHYCEPHALOIDEA		Direct Developer		Thibaudeau G & Altig R. 1999. Endotrophic anurans, development and evolution. In McDiarmid RW & Altig R (Eds.), Tadpoles, the Biology of Anuran Larvae. Chicago and London (pp. 170–188). Chicago University Press.
Pristimantis kuri Yánez-Muñoz, Sánchez-Nivicela, and Reyes-Puig, 2016	BRACHYCEPHALOIDEA		Direct Developer		Thibaudeau G & Altig R. 1999. Endotrophic anurans, development and evolution. In McDiarmid RW & Altig R (Eds.), Tadpoles, the Biology of Anuran Larvae. Chicago and London (pp. 170–188). Chicago University Press.
Pristimantis labiosus (Lynch, Ruiz-Carranza, and Ardila-Robayo, 1994)	BRACHYCEPHALOIDEA		Direct Developer		Thibaudeau G & Altig R. 1999. Endotrophic anurans, development and evolution. In McDiarmid RW & Altig R (Eds.), Tadpoles, the Biology of Anuran Larvae. Chicago and London (pp. 170–188). Chicago University Press.
Pristimantis lacrimosus (Jiménez de la Espada, 1875)	BRACHYCEPHALOIDEA		Direct Developer		Thibaudeau G & Altig R. 1999. Endotrophic anurans, development and evolution. In McDiarmid RW & Altig R (Eds.), Tadpoles, the Biology of Anuran Larvae. Chicago and London (pp. 170–188). Chicago University Press.
Pristimantis lancinii (Donoso-Barros, 1965)	BRACHYCEPHALOIDEA		Direct Developer		Thibaudeau G & Altig R. 1999. Endotrophic anurans, development and evolution. In McDiarmid RW & Altig R (Eds.), Tadpoles, the Biology of Anuran Larvae. Chicago and London (pp. 170–188). Chicago University Press.
Pristimantis lanthanites (Lynch, 1975)	BRACHYCEPHALOIDEA		Direct Developer		Thibaudeau G & Altig R. 1999. Endotrophic anurans, development and evolution. In McDiarmid RW & Altig R (Eds.), Tadpoles, the Biology of Anuran Larvae. Chicago and London (pp. 170–188). Chicago University Press.
Pristimantis lasalleorum (Lynch, 1995)	BRACHYCEPHALOIDEA		Direct Developer		Thibaudeau G & Altig R. 1999. Endotrophic anurans, development and evolution. In McDiarmid RW & Altig R (Eds.), Tadpoles, the Biology of Anuran Larvae. Chicago and London (pp. 170–188). Chicago University Press.
Pristimantis latericius Batallas-R. and Brito-M., 2014	BRACHYCEPHALOIDEA		Direct Developer		Thibaudeau G & Altig R. 1999. Endotrophic anurans, development and evolution. In McDiarmid RW & Altig R (Eds.), Tadpoles, the Biology of Anuran Larvae. Chicago and London (pp. 170–188). Chicago University Press.
Pristimantis laticlavius (Lynch and Burrowes, 1990)	BRACHYCEPHALOIDEA		Direct Developer		Thibaudeau G & Altig R. 1999. Endotrophic anurans, development and evolution. In McDiarmid RW & Altig R (Eds.), Tadpoles, the Biology of Anuran Larvae. Chicago and London (pp. 170–188). Chicago University Press.
Pristimantis latidiscus (Boulenger, 1898)	BRACHYCEPHALOIDEA		Direct Developer		Thibaudeau G & Altig R. 1999. Endotrophic anurans, development and evolution. In McDiarmid RW & Altig R (Eds.), Tadpoles, the Biology of Anuran Larvae. Chicago and London (pp. 170–188). Chicago University Press.
Pristimantis latro Oliveira, Rodrigues, Kaefer, Pinto, and Hernández-Ruz, 2017	BRACHYCEPHALOIDEA		Direct Developer		Thibaudeau G & Altig R. 1999. Endotrophic anurans, development and evolution. In McDiarmid RW & Altig R (Eds.), Tadpoles, the Biology of Anuran Larvae. Chicago and London (pp. 170–188). Chicago University Press.
Pristimantis ledzeppelin Brito-Zapata and Reyes-Puig, 2021	BRACHYCEPHALOIDEA		Direct Developer		Thibaudeau G & Altig R. 1999. Endotrophic anurans, development and evolution. In McDiarmid RW & Altig R (Eds.), Tadpoles, the Biology of Anuran Larvae. Chicago and London (pp. 170–188). Chicago University Press.
Pristimantis lemur (Lynch and Rueda-Almonacid, 1998)	BRACHYCEPHALOIDEA		Direct Developer		Thibaudeau G & Altig R. 1999. Endotrophic anurans, development and evolution. In McDiarmid RW & Altig R (Eds.), Tadpoles, the Biology of Anuran Larvae. Chicago and London (pp. 170–188). Chicago University Press.
Pristimantis leoni (Lynch, 1976)	BRACHYCEPHALOIDEA		Direct Developer		Thibaudeau G & Altig R. 1999. Endotrophic anurans, development and evolution. In McDiarmid RW & Altig R (Eds.), Tadpoles, the Biology of Anuran Larvae. Chicago and London (pp. 170–188). Chicago University Press.
Pristimantis leopardus Rivera-Correa, Jiménez-Rivillas, and Daza-R., 2017	BRACHYCEPHALOIDEA		Direct Developer		Thibaudeau G & Altig R. 1999. Endotrophic anurans, development and evolution. In McDiarmid RW & Altig R (Eds.), Tadpoles, the Biology of Anuran Larvae. Chicago and London (pp. 170–188). Chicago University Press.
Pristimantis leptolophus (Lynch, 1980)	BRACHYCEPHALOIDEA		Direct Developer		Thibaudeau G & Altig R. 1999. Endotrophic anurans, development and evolution. In McDiarmid RW & Altig R (Eds.), Tadpoles, the Biology of Anuran Larvae. Chicago and London (pp. 170–188). Chicago University Press.
Pristimantis leucopus (Lynch, 1976)	BRACHYCEPHALOIDEA		Direct Developer		Thibaudeau G & Altig R. 1999. Endotrophic anurans, development and evolution. In McDiarmid RW & Altig R (Eds.), Tadpoles, the Biology of Anuran Larvae. Chicago and London (pp. 170–188). Chicago University Press.
Pristimantis leucorrhinus Boano, Mazzotti, and Sindaco, 2008	BRACHYCEPHALOIDEA		Direct Developer		Thibaudeau G & Altig R. 1999. Endotrophic anurans, development and evolution. In McDiarmid RW & Altig R (Eds.), Tadpoles, the Biology of Anuran Larvae. Chicago and London (pp. 170–188). Chicago University Press.
Pristimantis librarius (Flores and Vigle, 1994)	BRACHYCEPHALOIDEA		Direct Developer		Thibaudeau G & Altig R. 1999. Endotrophic anurans, development and evolution. In McDiarmid RW & Altig R (Eds.), Tadpoles, the Biology of Anuran Larvae. Chicago and London (pp. 170–188). Chicago University Press.
Pristimantis lichenoides (Lynch and Rueda-Almonacid, 1997)	BRACHYCEPHALOIDEA		Direct Developer		Thibaudeau G & Altig R. 1999. Endotrophic anurans, development and evolution. In McDiarmid RW & Altig R (Eds.), Tadpoles, the Biology of Anuran Larvae. Chicago and London (pp. 170–188). Chicago University Press.
Pristimantis limoncochensis Ortega-Andrade, Rojas-Soto, Valencia, Espinosa de los Monteros, Morrone, Ron, and Cannatella, 2015	BRACHYCEPHALOIDEA		Direct Developer		Thibaudeau G & Altig R. 1999. Endotrophic anurans, development and evolution. In McDiarmid RW & Altig R (Eds.), Tadpoles, the Biology of Anuran Larvae. Chicago and London (pp. 170–188). Chicago University Press.
Pristimantis lindae (Duellman, 1978)	BRACHYCEPHALOIDEA		Direct Developer		Thibaudeau G & Altig R. 1999. Endotrophic anurans, development and evolution. In McDiarmid RW & Altig R (Eds.), Tadpoles, the Biology of Anuran Larvae. Chicago and London (pp. 170–188). Chicago University Press.
Pristimantis lirellus (Dwyer, 1995)	BRACHYCEPHALOIDEA		Direct Developer		Thibaudeau G & Altig R. 1999. Endotrophic anurans, development and evolution. In McDiarmid RW & Altig R (Eds.), Tadpoles, the Biology of Anuran Larvae. Chicago and London (pp. 170–188). Chicago University Press.
Pristimantis lividus (Lynch and Duellman, 1980)	BRACHYCEPHALOIDEA		Direct Developer		Thibaudeau G & Altig R. 1999. Endotrophic anurans, development and evolution. In McDiarmid RW & Altig R (Eds.), Tadpoles, the Biology of Anuran Larvae. Chicago and London (pp. 170–188). Chicago University Press.
Pristimantis llanganati Navarrete, Venegas, and Ron, 2016	BRACHYCEPHALOIDEA		Direct Developer		Thibaudeau G & Altig R. 1999. Endotrophic anurans, development and evolution. In McDiarmid RW & Altig R (Eds.), Tadpoles, the Biology of Anuran Larvae. Chicago and London (pp. 170–188). Chicago University Press.
Pristimantis llojsintuta (Köhler and Lötters, 1999)	BRACHYCEPHALOIDEA		Direct Developer		Thibaudeau G & Altig R. 1999. Endotrophic anurans, development and evolution. In McDiarmid RW & Altig R (Eds.), Tadpoles, the Biology of Anuran Larvae. Chicago and London (pp. 170–188). Chicago University Press.
Pristimantis lojanus Székely, Székely, Ordóñez-Delgado, Armijos-Ojeda, and Vörös, 2021	BRACHYCEPHALOIDEA		Direct Developer		Thibaudeau G & Altig R. 1999. Endotrophic anurans, development and evolution. In McDiarmid RW & Altig R (Eds.), Tadpoles, the Biology of Anuran Larvae. Chicago and London (pp. 170–188). Chicago University Press.
Pristimantis longicorpus Kaiser, Barrio-Amorós, Rivas-Fuenmayor, Steinlein, and Schmid, 2015	BRACHYCEPHALOIDEA		Direct Developer		Thibaudeau G & Altig R. 1999. Endotrophic anurans, development and evolution. In McDiarmid RW & Altig R (Eds.), Tadpoles, the Biology of Anuran Larvae. Chicago and London (pp. 170–188). Chicago University Press.
Pristimantis loujosti Yánez-Muñoz, Cisneros-Heredia, and Reyes-Puig, 2011	BRACHYCEPHALOIDEA		Direct Developer		Thibaudeau G & Altig R. 1999. Endotrophic anurans, development and evolution. In McDiarmid RW & Altig R (Eds.), Tadpoles, the Biology of Anuran Larvae. Chicago and London (pp. 170–188). Chicago University Press.
Pristimantis loustes (Lynch, 1979)	BRACHYCEPHALOIDEA		Direct Developer		Thibaudeau G & Altig R. 1999. Endotrophic anurans, development and evolution. In McDiarmid RW & Altig R (Eds.), Tadpoles, the Biology of Anuran Larvae. Chicago and London (pp. 170–188). Chicago University Press.
Pristimantis lucasi Duellman and Chaparro, 2008	BRACHYCEPHALOIDEA		Direct Developer		Thibaudeau G & Altig R. 1999. Endotrophic anurans, development and evolution. In McDiarmid RW & Altig R (Eds.), Tadpoles, the Biology of Anuran Larvae. Chicago and London (pp. 170–188). Chicago University Press.
Pristimantis lucidosignatus Rödder and Schmitz, 2009	BRACHYCEPHALOIDEA		Direct Developer		Thibaudeau G & Altig R. 1999. Endotrophic anurans, development and evolution. In McDiarmid RW & Altig R (Eds.), Tadpoles, the Biology of Anuran Larvae. Chicago and London (pp. 170–188). Chicago University Press.
Pristimantis luscombei (Duellman and Mendelson, 1995)	BRACHYCEPHALOIDEA		Direct Developer		Thibaudeau G & Altig R. 1999. Endotrophic anurans, development and evolution. In McDiarmid RW & Altig R (Eds.), Tadpoles, the Biology of Anuran Larvae. Chicago and London (pp. 170–188). Chicago University Press.
Pristimantis luteolateralis (Lynch, 1976)	BRACHYCEPHALOIDEA		Direct Developer		Thibaudeau G & Altig R. 1999. Endotrophic anurans, development and evolution. In McDiarmid RW & Altig R (Eds.), Tadpoles, the Biology of Anuran Larvae. Chicago and London (pp. 170–188). Chicago University Press.
Pristimantis lutitus (Lynch, 1984)	BRACHYCEPHALOIDEA		Direct Developer		Thibaudeau G & Altig R. 1999. Endotrophic anurans, development and evolution. In McDiarmid RW & Altig R (Eds.), Tadpoles, the Biology of Anuran Larvae. Chicago and London (pp. 170–188). Chicago University Press.
Pristimantis lutzae Páez and Ron, 2019	BRACHYCEPHALOIDEA		Direct Developer		Thibaudeau G & Altig R. 1999. Endotrophic anurans, development and evolution. In McDiarmid RW & Altig R (Eds.), Tadpoles, the Biology of Anuran Larvae. Chicago and London (pp. 170–188). Chicago University Press.
Pristimantis lymani (Barbour and Noble, 1920)	BRACHYCEPHALOIDEA		Direct Developer		Thibaudeau G & Altig R. 1999. Endotrophic anurans, development and evolution. In McDiarmid RW & Altig R (Eds.), Tadpoles, the Biology of Anuran Larvae. Chicago and London (pp. 170–188). Chicago University Press.
Pristimantis lynchi (Duellman and Simmons, 1977)	BRACHYCEPHALOIDEA		Direct Developer		Thibaudeau G & Altig R. 1999. Endotrophic anurans, development and evolution. In McDiarmid RW & Altig R (Eds.), Tadpoles, the Biology of Anuran Larvae. Chicago and London (pp. 170–188). Chicago University Press.
Pristimantis lythrodes (Lynch and Lescure, 1980)	BRACHYCEPHALOIDEA		Direct Developer		Thibaudeau G & Altig R. 1999. Endotrophic anurans, development and evolution. In McDiarmid RW & Altig R (Eds.), Tadpoles, the Biology of Anuran Larvae. Chicago and London (pp. 170–188). Chicago University Press.
Pristimantis macrummendozai Acosta-Galvis, 2015	BRACHYCEPHALOIDEA		Direct Developer		Thibaudeau G & Altig R. 1999. Endotrophic anurans, development and evolution. In McDiarmid RW & Altig R (Eds.), Tadpoles, the Biology of Anuran Larvae. Chicago and London (pp. 170–188). Chicago University Press.
Pristimantis maculosus (Lynch, 1991)	BRACHYCEPHALOIDEA		Direct Developer		Thibaudeau G & Altig R. 1999. Endotrophic anurans, development and evolution. In McDiarmid RW & Altig R (Eds.), Tadpoles, the Biology of Anuran Larvae. Chicago and London (pp. 170–188). Chicago University Press.
Pristimantis malkini (Lynch, 1980)	BRACHYCEPHALOIDEA		Direct Developer		Thibaudeau G & Altig R. 1999. Endotrophic anurans, development and evolution. In McDiarmid RW & Altig R (Eds.), Tadpoles, the Biology of Anuran Larvae. Chicago and London (pp. 170–188). Chicago University Press.
Pristimantis mallii Reyes-Puig, Reyes-Puig, Velarde-Garcéz, Dávalos, Mancero, Navarrete, Yánez-Muñoz, Cisneros-Heredia, and Ron, 2019	BRACHYCEPHALOIDEA		Direct Developer		Thibaudeau G & Altig R. 1999. Endotrophic anurans, development and evolution. In McDiarmid RW & Altig R (Eds.), Tadpoles, the Biology of Anuran Larvae. Chicago and London (pp. 170–188). Chicago University Press.
Pristimantis marahuaka (Fuentes-Ramos and Barrio-Amorós, 2004)	BRACHYCEPHALOIDEA		Direct Developer		Thibaudeau G & Altig R. 1999. Endotrophic anurans, development and evolution. In McDiarmid RW & Altig R (Eds.), Tadpoles, the Biology of Anuran Larvae. Chicago and London (pp. 170–188). Chicago University Press.
Pristimantis marcoreyesi Reyes-Puig, Reyes-Puig, Rámirez-Jaramillo, Pérez-L., and Yánez-Munoz, 2015 "2014".	BRACHYCEPHALOIDEA		Direct Developer		Thibaudeau G & Altig R. 1999. Endotrophic anurans, development and evolution. In McDiarmid RW & Altig R (Eds.), Tadpoles, the Biology of Anuran Larvae. Chicago and London (pp. 170–188). Chicago University Press.
Pristimantis mariaelenae Venegas and Duellman, 2012	BRACHYCEPHALOIDEA		Direct Developer		Thibaudeau G & Altig R. 1999. Endotrophic anurans, development and evolution. In McDiarmid RW & Altig R (Eds.), Tadpoles, the Biology of Anuran Larvae. Chicago and London (pp. 170–188). Chicago University Press.
Pristimantis marmoratus (Boulenger, 1900)	BRACHYCEPHALOIDEA		Direct Developer		Thibaudeau G & Altig R. 1999. Endotrophic anurans, development and evolution. In McDiarmid RW & Altig R (Eds.), Tadpoles, the Biology of Anuran Larvae. Chicago and London (pp. 170–188). Chicago University Press.
Pristimantis mars (Lynch and Ruiz-Carranza, 1996)	BRACHYCEPHALOIDEA		Direct Developer		Thibaudeau G & Altig R. 1999. Endotrophic anurans, development and evolution. In McDiarmid RW & Altig R (Eds.), Tadpoles, the Biology of Anuran Larvae. Chicago and London (pp. 170–188). Chicago University Press.
Pristimantis martiae (Lynch, 1974)	BRACHYCEPHALOIDEA		Direct Developer		Thibaudeau G & Altig R. 1999. Endotrophic anurans, development and evolution. In McDiarmid RW & Altig R (Eds.), Tadpoles, the Biology of Anuran Larvae. Chicago and London (pp. 170–188). Chicago University Press.
Pristimantis maryanneae Reyes-Puig, Reyes-Puig, Franco-Mena, Jost, and Yánez-Muñoz, 2022	BRACHYCEPHALOIDEA		Direct Developer		Thibaudeau G & Altig R. 1999. Endotrophic anurans, development and evolution. In McDiarmid RW & Altig R (Eds.), Tadpoles, the Biology of Anuran Larvae. Chicago and London (pp. 170–188). Chicago University Press.
Pristimantis matidiktyo Ortega-Andrade and Valencia, 2012	BRACHYCEPHALOIDEA		Direct Developer		Thibaudeau G & Altig R. 1999. Endotrophic anurans, development and evolution. In McDiarmid RW & Altig R (Eds.), Tadpoles, the Biology of Anuran Larvae. Chicago and London (pp. 170–188). Chicago University Press.
Pristimantis matildae Székely, Eguiguren, Ordóñez-Delgado, Armijos-Ojeda, and Székely, 2020	BRACHYCEPHALOIDEA		Direct Developer		Thibaudeau G & Altig R. 1999. Endotrophic anurans, development and evolution. In McDiarmid RW & Altig R (Eds.), Tadpoles, the Biology of Anuran Larvae. Chicago and London (pp. 170–188). Chicago University Press.
Pristimantis mazar Guayasamin and Arteaga-Navarro, 2013	BRACHYCEPHALOIDEA		Direct Developer		Thibaudeau G & Altig R. 1999. Endotrophic anurans, development and evolution. In McDiarmid RW & Altig R (Eds.), Tadpoles, the Biology of Anuran Larvae. Chicago and London (pp. 170–188). Chicago University Press.
Pristimantis medemi (Lynch, 1994)	BRACHYCEPHALOIDEA		Direct Developer		Thibaudeau G & Altig R. 1999. Endotrophic anurans, development and evolution. In McDiarmid RW & Altig R (Eds.), Tadpoles, the Biology of Anuran Larvae. Chicago and London (pp. 170–188). Chicago University Press.
Pristimantis megalops (Ruthven, 1917)	BRACHYCEPHALOIDEA		Direct Developer		Thibaudeau G & Altig R. 1999. Endotrophic anurans, development and evolution. In McDiarmid RW & Altig R (Eds.), Tadpoles, the Biology of Anuran Larvae. Chicago and London (pp. 170–188). Chicago University Press.
Pristimantis melanogaster (Duellman and Pramuk, 1999)	BRACHYCEPHALOIDEA		Direct Developer		Thibaudeau G & Altig R. 1999. Endotrophic anurans, development and evolution. In McDiarmid RW & Altig R (Eds.), Tadpoles, the Biology of Anuran Larvae. Chicago and London (pp. 170–188). Chicago University Press.
Pristimantis melanoproctus (Rivero, 1984)	BRACHYCEPHALOIDEA		Direct Developer		Thibaudeau G & Altig R. 1999. Endotrophic anurans, development and evolution. In McDiarmid RW & Altig R (Eds.), Tadpoles, the Biology of Anuran Larvae. Chicago and London (pp. 170–188). Chicago University Press.
Pristimantis memorans (Myers and Donnelly, 1997)	BRACHYCEPHALOIDEA		Direct Developer		Thibaudeau G & Altig R. 1999. Endotrophic anurans, development and evolution. In McDiarmid RW & Altig R (Eds.), Tadpoles, the Biology of Anuran Larvae. Chicago and London (pp. 170–188). Chicago University Press.
Pristimantis mendax (Duellman, 1978)	BRACHYCEPHALOIDEA		Direct Developer		Thibaudeau G & Altig R. 1999. Endotrophic anurans, development and evolution. In McDiarmid RW & Altig R (Eds.), Tadpoles, the Biology of Anuran Larvae. Chicago and London (pp. 170–188). Chicago University Press.
Pristimantis meridionalis (Lehr and Duellman, 2007)	BRACHYCEPHALOIDEA		Direct Developer		Thibaudeau G & Altig R. 1999. Endotrophic anurans, development and evolution. In McDiarmid RW & Altig R (Eds.), Tadpoles, the Biology of Anuran Larvae. Chicago and London (pp. 170–188). Chicago University Press.
Pristimantis merostictus (Lynch, 1984)	BRACHYCEPHALOIDEA		Direct Developer		Thibaudeau G & Altig R. 1999. Endotrophic anurans, development and evolution. In McDiarmid RW & Altig R (Eds.), Tadpoles, the Biology of Anuran Larvae. Chicago and London (pp. 170–188). Chicago University Press.
Pristimantis metabates (Duellman and Pramuk, 1999)	BRACHYCEPHALOIDEA		Direct Developer		Thibaudeau G & Altig R. 1999. Endotrophic anurans, development and evolution. In McDiarmid RW & Altig R (Eds.), Tadpoles, the Biology of Anuran Larvae. Chicago and London (pp. 170–188). Chicago University Press.
Pristimantis miktos Ortego-Andrade and Venegas, 2014	BRACHYCEPHALOIDEA		Direct Developer		Thibaudeau G & Altig R. 1999. Endotrophic anurans, development and evolution. In McDiarmid RW & Altig R (Eds.), Tadpoles, the Biology of Anuran Larvae. Chicago and London (pp. 170–188). Chicago University Press.
Pristimantis miltongallardoi Bejarano-Muñoz, Ron, Navarrete, and Yánez-Muñoz, 2022	BRACHYCEPHALOIDEA		Direct Developer		Thibaudeau G & Altig R. 1999. Endotrophic anurans, development and evolution. In McDiarmid RW & Altig R (Eds.), Tadpoles, the Biology of Anuran Larvae. Chicago and London (pp. 170–188). Chicago University Press.
Pristimantis mindo Arteaga-Navarro, Yáñez-Muñoz, and Guayasamin, 2013	BRACHYCEPHALOIDEA		Direct Developer		Thibaudeau G & Altig R. 1999. Endotrophic anurans, development and evolution. In McDiarmid RW & Altig R (Eds.), Tadpoles, the Biology of Anuran Larvae. Chicago and London (pp. 170–188). Chicago University Press.
Pristimantis minimus Terán-Valdez and Guayasamin, 2010	BRACHYCEPHALOIDEA		Direct Developer		Thibaudeau G & Altig R. 1999. Endotrophic anurans, development and evolution. In McDiarmid RW & Altig R (Eds.), Tadpoles, the Biology of Anuran Larvae. Chicago and London (pp. 170–188). Chicago University Press.
Pristimantis minutulus Duellman and Hedges, 2007	BRACHYCEPHALOIDEA		Direct Developer		Thibaudeau G & Altig R. 1999. Endotrophic anurans, development and evolution. In McDiarmid RW & Altig R (Eds.), Tadpoles, the Biology of Anuran Larvae. Chicago and London (pp. 170–188). Chicago University Press.
Pristimantis miyatai (Lynch, 1984)	BRACHYCEPHALOIDEA		Direct Developer		Thibaudeau G & Altig R. 1999. Endotrophic anurans, development and evolution. In McDiarmid RW & Altig R (Eds.), Tadpoles, the Biology of Anuran Larvae. Chicago and London (pp. 170–188). Chicago University Press.
Pristimantis mnionaetes (Lynch, 1998)	BRACHYCEPHALOIDEA		Direct Developer		Thibaudeau G & Altig R. 1999. Endotrophic anurans, development and evolution. In McDiarmid RW & Altig R (Eds.), Tadpoles, the Biology of Anuran Larvae. Chicago and London (pp. 170–188). Chicago University Press.
Pristimantis moa Oliveira, Alves da Silva, Guimarães, Penhacek, Martínez, Rodrigues, Santana, and Hernández-Ruz, 2020	BRACHYCEPHALOIDEA		Direct Developer		Thibaudeau G & Altig R. 1999. Endotrophic anurans, development and evolution. In McDiarmid RW & Altig R (Eds.), Tadpoles, the Biology of Anuran Larvae. Chicago and London (pp. 170–188). Chicago University Press.
Pristimantis modipeplus (Lynch, 1981)	BRACHYCEPHALOIDEA		Direct Developer		Thibaudeau G & Altig R. 1999. Endotrophic anurans, development and evolution. In McDiarmid RW & Altig R (Eds.), Tadpoles, the Biology of Anuran Larvae. Chicago and London (pp. 170–188). Chicago University Press.
Pristimantis molybrignus (Lynch, 1986)	BRACHYCEPHALOIDEA		Direct Developer		Thibaudeau G & Altig R. 1999. Endotrophic anurans, development and evolution. In McDiarmid RW & Altig R (Eds.), Tadpoles, the Biology of Anuran Larvae. Chicago and London (pp. 170–188). Chicago University Press.
Pristimantis mondolfii (Rivero, 1984)	BRACHYCEPHALOIDEA		Direct Developer		Thibaudeau G & Altig R. 1999. Endotrophic anurans, development and evolution. In McDiarmid RW & Altig R (Eds.), Tadpoles, the Biology of Anuran Larvae. Chicago and London (pp. 170–188). Chicago University Press.
Pristimantis moro (Savage, 1965)	BRACHYCEPHALOIDEA		Direct Developer		Thibaudeau G & Altig R. 1999. Endotrophic anurans, development and evolution. In McDiarmid RW & Altig R (Eds.), Tadpoles, the Biology of Anuran Larvae. Chicago and London (pp. 170–188). Chicago University Press.
Pristimantis muchimuk Barrio-Amorós, Mesa, Brewer-Carías, and McDiarmid, 2010	BRACHYCEPHALOIDEA		Direct Developer		Thibaudeau G & Altig R. 1999. Endotrophic anurans, development and evolution. In McDiarmid RW & Altig R (Eds.), Tadpoles, the Biology of Anuran Larvae. Chicago and London (pp. 170–188). Chicago University Press.
Pristimantis multicolor Páez and Ron, 2019	BRACHYCEPHALOIDEA		Direct Developer		Thibaudeau G & Altig R. 1999. Endotrophic anurans, development and evolution. In McDiarmid RW & Altig R (Eds.), Tadpoles, the Biology of Anuran Larvae. Chicago and London (pp. 170–188). Chicago University Press.
Pristimantis munozi Rojas-Runjaic, Delgado C., and Guayasamin, 2014	BRACHYCEPHALOIDEA		Direct Developer		Thibaudeau G & Altig R. 1999. Endotrophic anurans, development and evolution. In McDiarmid RW & Altig R (Eds.), Tadpoles, the Biology of Anuran Larvae. Chicago and London (pp. 170–188). Chicago University Press.
Pristimantis muranunka Brito M., Almendariz-C., Batallas R., and Ron, 2017	BRACHYCEPHALOIDEA		Direct Developer		Thibaudeau G & Altig R. 1999. Endotrophic anurans, development and evolution. In McDiarmid RW & Altig R (Eds.), Tadpoles, the Biology of Anuran Larvae. Chicago and London (pp. 170–188). Chicago University Press.
Pristimantis muricatus (Lynch and Miyata, 1980)	BRACHYCEPHALOIDEA		Direct Developer		Thibaudeau G & Altig R. 1999. Endotrophic anurans, development and evolution. In McDiarmid RW & Altig R (Eds.), Tadpoles, the Biology of Anuran Larvae. Chicago and London (pp. 170–188). Chicago University Press.
Pristimantis muscosus (Duellman and Pramuk, 1999)	BRACHYCEPHALOIDEA		Direct Developer		Thibaudeau G & Altig R. 1999. Endotrophic anurans, development and evolution. In McDiarmid RW & Altig R (Eds.), Tadpoles, the Biology of Anuran Larvae. Chicago and London (pp. 170–188). Chicago University Press.
Pristimantis museosus (Ibáñez, Jaramillo, and Arosemena, 1994)	BRACHYCEPHALOIDEA		Direct Developer		Thibaudeau G & Altig R. 1999. Endotrophic anurans, development and evolution. In McDiarmid RW & Altig R (Eds.), Tadpoles, the Biology of Anuran Larvae. Chicago and London (pp. 170–188). Chicago University Press.
Pristimantis mutabilis Guayasamin, Krynak, Krynak, Culebras, and Hutter, 2015	BRACHYCEPHALOIDEA		Direct Developer		Thibaudeau G & Altig R. 1999. Endotrophic anurans, development and evolution. In McDiarmid RW & Altig R (Eds.), Tadpoles, the Biology of Anuran Larvae. Chicago and London (pp. 170–188). Chicago University Press.
Pristimantis myersi (Goin and Cochran, 1963)	BRACHYCEPHALOIDEA		Direct Developer		Thibaudeau G & Altig R. 1999. Endotrophic anurans, development and evolution. In McDiarmid RW & Altig R (Eds.), Tadpoles, the Biology of Anuran Larvae. Chicago and London (pp. 170–188). Chicago University Press.
Pristimantis myops (Lynch, 1998)	BRACHYCEPHALOIDEA		Direct Developer		Thibaudeau G & Altig R. 1999. Endotrophic anurans, development and evolution. In McDiarmid RW & Altig R (Eds.), Tadpoles, the Biology of Anuran Larvae. Chicago and London (pp. 170–188). Chicago University Press.
Pristimantis nangaritza Páez and Ron, 2019	BRACHYCEPHALOIDEA		Direct Developer		Thibaudeau G & Altig R. 1999. Endotrophic anurans, development and evolution. In McDiarmid RW & Altig R (Eds.), Tadpoles, the Biology of Anuran Larvae. Chicago and London (pp. 170–188). Chicago University Press.
Pristimantis nankints Ron, Carrión, Caminer, Sagredo, Navarrete, Ortega, Varela-Jaramillo, Maldonado-Castro, and Terán, 2020	BRACHYCEPHALOIDEA		Direct Developer		Thibaudeau G & Altig R. 1999. Endotrophic anurans, development and evolution. In McDiarmid RW & Altig R (Eds.), Tadpoles, the Biology of Anuran Larvae. Chicago and London (pp. 170–188). Chicago University Press.
Pristimantis nanus Zumel, Buckley, and Ron, 2021	BRACHYCEPHALOIDEA		Direct Developer		Thibaudeau G & Altig R. 1999. Endotrophic anurans, development and evolution. In McDiarmid RW & Altig R (Eds.), Tadpoles, the Biology of Anuran Larvae. Chicago and London (pp. 170–188). Chicago University Press.
Pristimantis nebulosus (Henle, 1992)	BRACHYCEPHALOIDEA		Direct Developer		Thibaudeau G & Altig R. 1999. Endotrophic anurans, development and evolution. In McDiarmid RW & Altig R (Eds.), Tadpoles, the Biology of Anuran Larvae. Chicago and London (pp. 170–188). Chicago University Press.
Pristimantis nelsongalloi Valencia, Valladares-Suntasig, Tipantiza-Tuguminago, and Dueñas, 2019	BRACHYCEPHALOIDEA		Direct Developer		Thibaudeau G & Altig R. 1999. Endotrophic anurans, development and evolution. In McDiarmid RW & Altig R (Eds.), Tadpoles, the Biology of Anuran Larvae. Chicago and London (pp. 170–188). Chicago University Press.
Pristimantis nephophilus (Duellman and Pramuk, 1999)	BRACHYCEPHALOIDEA		Direct Developer		Thibaudeau G & Altig R. 1999. Endotrophic anurans, development and evolution. In McDiarmid RW & Altig R (Eds.), Tadpoles, the Biology of Anuran Larvae. Chicago and London (pp. 170–188). Chicago University Press.
Pristimantis nervicus (Lynch, 1994)	BRACHYCEPHALOIDEA		Direct Developer		Thibaudeau G & Altig R. 1999. Endotrophic anurans, development and evolution. In McDiarmid RW & Altig R (Eds.), Tadpoles, the Biology of Anuran Larvae. Chicago and London (pp. 170–188). Chicago University Press.
Pristimantis nicefori (Cochran and Goin, 1970)	BRACHYCEPHALOIDEA		Direct Developer		Thibaudeau G & Altig R. 1999. Endotrophic anurans, development and evolution. In McDiarmid RW & Altig R (Eds.), Tadpoles, the Biology of Anuran Larvae. Chicago and London (pp. 170–188). Chicago University Press.
Pristimantis nietoi Arteaga-Navarro, Pyron, Peñafiel, Romero-Barreto, Culebras, Bustamante, Yánez-Muñoz, and Guayasamin, 2016	BRACHYCEPHALOIDEA		Direct Developer		Thibaudeau G & Altig R. 1999. Endotrophic anurans, development and evolution. In McDiarmid RW & Altig R (Eds.), Tadpoles, the Biology of Anuran Larvae. Chicago and London (pp. 170–188). Chicago University Press.
Pristimantis nigrogriseus (Andersson, 1945)	BRACHYCEPHALOIDEA		Direct Developer		Thibaudeau G & Altig R. 1999. Endotrophic anurans, development and evolution. In McDiarmid RW & Altig R (Eds.), Tadpoles, the Biology of Anuran Larvae. Chicago and London (pp. 170–188). Chicago University Press.
Pristimantis nimbus Urgilés, Posse, Timbe, Astudillo, and Sánchez-Nivicela, 2017	BRACHYCEPHALOIDEA		Direct Developer		Thibaudeau G & Altig R. 1999. Endotrophic anurans, development and evolution. In McDiarmid RW & Altig R (Eds.), Tadpoles, the Biology of Anuran Larvae. Chicago and London (pp. 170–188). Chicago University Press.
Pristimantis nubisilva Kaiser, Barrio-Amorós, Rivas-Fuenmayor, Steinlein, and Schmid, 2015	BRACHYCEPHALOIDEA		Direct Developer		Thibaudeau G & Altig R. 1999. Endotrophic anurans, development and evolution. In McDiarmid RW & Altig R (Eds.), Tadpoles, the Biology of Anuran Larvae. Chicago and London (pp. 170–188). Chicago University Press.
Pristimantis nyctophylax (Lynch, 1976)	BRACHYCEPHALOIDEA		Direct Developer		Thibaudeau G & Altig R. 1999. Endotrophic anurans, development and evolution. In McDiarmid RW & Altig R (Eds.), Tadpoles, the Biology of Anuran Larvae. Chicago and London (pp. 170–188). Chicago University Press.
Pristimantis obmutescens (Lynch, 1980)	BRACHYCEPHALOIDEA		Direct Developer		Thibaudeau G & Altig R. 1999. Endotrophic anurans, development and evolution. In McDiarmid RW & Altig R (Eds.), Tadpoles, the Biology of Anuran Larvae. Chicago and London (pp. 170–188). Chicago University Press.
Pristimantis ocellatus (Lynch and Burrowes, 1990)	BRACHYCEPHALOIDEA		Direct Developer		Thibaudeau G & Altig R. 1999. Endotrophic anurans, development and evolution. In McDiarmid RW & Altig R (Eds.), Tadpoles, the Biology of Anuran Larvae. Chicago and London (pp. 170–188). Chicago University Press.
Pristimantis ockendeni (Boulenger, 1912)	BRACHYCEPHALOIDEA		Direct Developer		Thibaudeau G & Altig R. 1999. Endotrophic anurans, development and evolution. In McDiarmid RW & Altig R (Eds.), Tadpoles, the Biology of Anuran Larvae. Chicago and London (pp. 170–188). Chicago University Press.
Pristimantis ocreatus (Lynch, 1981)	BRACHYCEPHALOIDEA		Direct Developer		Thibaudeau G & Altig R. 1999. Endotrophic anurans, development and evolution. In McDiarmid RW & Altig R (Eds.), Tadpoles, the Biology of Anuran Larvae. Chicago and London (pp. 170–188). Chicago University Press.
Pristimantis okmoi Ortega-Andrade, Deichmann, and Chaparro, 2021	BRACHYCEPHALOIDEA		Direct Developer		Thibaudeau G & Altig R. 1999. Endotrophic anurans, development and evolution. In McDiarmid RW & Altig R (Eds.), Tadpoles, the Biology of Anuran Larvae. Chicago and London (pp. 170–188). Chicago University Press.
Pristimantis olivaceus (Köhler, Morales, Lötters, Reichle, and Aparicio, 1998)	BRACHYCEPHALOIDEA		Direct Developer		Thibaudeau G & Altig R. 1999. Endotrophic anurans, development and evolution. In McDiarmid RW & Altig R (Eds.), Tadpoles, the Biology of Anuran Larvae. Chicago and London (pp. 170–188). Chicago University Press.
Pristimantis omarrhynchus Bejarano-Muñoz, Ron, Navarrete, and Yánez-Muñoz, 2022	BRACHYCEPHALOIDEA		Direct Developer		Thibaudeau G & Altig R. 1999. Endotrophic anurans, development and evolution. In McDiarmid RW & Altig R (Eds.), Tadpoles, the Biology of Anuran Larvae. Chicago and London (pp. 170–188). Chicago University Press.
Pristimantis omeviridis Ortega-Andrade, Rojas-Soto, Valencia, Espinosa de los Monteros, Morrone, Ron, and Cannatella, 2015	BRACHYCEPHALOIDEA		Direct Developer		Thibaudeau G & Altig R. 1999. Endotrophic anurans, development and evolution. In McDiarmid RW & Altig R (Eds.), Tadpoles, the Biology of Anuran Larvae. Chicago and London (pp. 170–188). Chicago University Press.
Pristimantis onorei Rödder and Schmitz, 2009	BRACHYCEPHALOIDEA		Direct Developer		Thibaudeau G & Altig R. 1999. Endotrophic anurans, development and evolution. In McDiarmid RW & Altig R (Eds.), Tadpoles, the Biology of Anuran Larvae. Chicago and London (pp. 170–188). Chicago University Press.
Pristimantis orcesi (Lynch, 1972)	BRACHYCEPHALOIDEA		Direct Developer		Thibaudeau G & Altig R. 1999. Endotrophic anurans, development and evolution. In McDiarmid RW & Altig R (Eds.), Tadpoles, the Biology of Anuran Larvae. Chicago and London (pp. 170–188). Chicago University Press.
Pristimantis orcus Lehr, Catenazzi, and Rodríguez, 2009	BRACHYCEPHALOIDEA		Direct Developer		Thibaudeau G & Altig R. 1999. Endotrophic anurans, development and evolution. In McDiarmid RW & Altig R (Eds.), Tadpoles, the Biology of Anuran Larvae. Chicago and London (pp. 170–188). Chicago University Press.
Pristimantis orestes (Lynch, 1979)	BRACHYCEPHALOIDEA		Direct Developer		Thibaudeau G & Altig R. 1999. Endotrophic anurans, development and evolution. In McDiarmid RW & Altig R (Eds.), Tadpoles, the Biology of Anuran Larvae. Chicago and London (pp. 170–188). Chicago University Press.
Pristimantis ornatissimus (Despax, 1911)	BRACHYCEPHALOIDEA		Direct Developer		Thibaudeau G & Altig R. 1999. Endotrophic anurans, development and evolution. In McDiarmid RW & Altig R (Eds.), Tadpoles, the Biology of Anuran Larvae. Chicago and London (pp. 170–188). Chicago University Press.
Pristimantis ornatus (Lehr, Lundberg, Aguilar, and von May, 2006)	BRACHYCEPHALOIDEA		Direct Developer		Thibaudeau G & Altig R. 1999. Endotrophic anurans, development and evolution. In McDiarmid RW & Altig R (Eds.), Tadpoles, the Biology of Anuran Larvae. Chicago and London (pp. 170–188). Chicago University Press.
Pristimantis orpacobates (Lynch, Ruiz-Carranza, and Ardila-Robayo, 1994)	BRACHYCEPHALOIDEA		Direct Developer		Thibaudeau G & Altig R. 1999. Endotrophic anurans, development and evolution. In McDiarmid RW & Altig R (Eds.), Tadpoles, the Biology of Anuran Larvae. Chicago and London (pp. 170–188). Chicago University Press.
Pristimantis orphnolaimus (Lynch, 1970)	BRACHYCEPHALOIDEA		Direct Developer		Thibaudeau G & Altig R. 1999. Endotrophic anurans, development and evolution. In McDiarmid RW & Altig R (Eds.), Tadpoles, the Biology of Anuran Larvae. Chicago and London (pp. 170–188). Chicago University Press.
Pristimantis ortizi (Guayasamin, Almeida-Reinoso, and Nogales-Sornosa, 2004)	BRACHYCEPHALOIDEA		Direct Developer		Thibaudeau G & Altig R. 1999. Endotrophic anurans, development and evolution. In McDiarmid RW & Altig R (Eds.), Tadpoles, the Biology of Anuran Larvae. Chicago and London (pp. 170–188). Chicago University Press.
Pristimantis padiali Moravec, Lehr, Perez-Peña, Lopez, Gagliardi-Urrutia, and Arista-Tuanama, 2010	BRACHYCEPHALOIDEA		Direct Developer		Thibaudeau G & Altig R. 1999. Endotrophic anurans, development and evolution. In McDiarmid RW & Altig R (Eds.), Tadpoles, the Biology of Anuran Larvae. Chicago and London (pp. 170–188). Chicago University Press.
Pristimantis padrecarlosi (Mueses-Cisneros, 2006)	BRACHYCEPHALOIDEA		Direct Developer		Thibaudeau G & Altig R. 1999. Endotrophic anurans, development and evolution. In McDiarmid RW & Altig R (Eds.), Tadpoles, the Biology of Anuran Larvae. Chicago and London (pp. 170–188). Chicago University Press.
Pristimantis pahuma Hutter and Guayasamin, 2015	BRACHYCEPHALOIDEA		Direct Developer		Thibaudeau G & Altig R. 1999. Endotrophic anurans, development and evolution. In McDiarmid RW & Altig R (Eds.), Tadpoles, the Biology of Anuran Larvae. Chicago and London (pp. 170–188). Chicago University Press.
Pristimantis paisa (Lynch and Ardila-Robayo, 1999)	BRACHYCEPHALOIDEA		Direct Developer		Thibaudeau G & Altig R. 1999. Endotrophic anurans, development and evolution. In McDiarmid RW & Altig R (Eds.), Tadpoles, the Biology of Anuran Larvae. Chicago and London (pp. 170–188). Chicago University Press.
Pristimantis palmeri (Boulenger, 1912)	BRACHYCEPHALOIDEA		Direct Developer		Thibaudeau G & Altig R. 1999. Endotrophic anurans, development and evolution. In McDiarmid RW & Altig R (Eds.), Tadpoles, the Biology of Anuran Larvae. Chicago and London (pp. 170–188). Chicago University Press.
Pristimantis paquishae Brito-M., Batallas-R., and Velalcázar, 2014	BRACHYCEPHALOIDEA		Direct Developer		Thibaudeau G & Altig R. 1999. Endotrophic anurans, development and evolution. In McDiarmid RW & Altig R (Eds.), Tadpoles, the Biology of Anuran Larvae. Chicago and London (pp. 170–188). Chicago University Press.
Pristimantis paramerus (Rivero, 1984)	BRACHYCEPHALOIDEA		Direct Developer		Thibaudeau G & Altig R. 1999. Endotrophic anurans, development and evolution. In McDiarmid RW & Altig R (Eds.), Tadpoles, the Biology of Anuran Larvae. Chicago and London (pp. 170–188). Chicago University Press.
Pristimantis pardalinus (Lehr, Lundberg, Aguilar, and von May, 2006)	BRACHYCEPHALOIDEA		Direct Developer		Thibaudeau G & Altig R. 1999. Endotrophic anurans, development and evolution. In McDiarmid RW & Altig R (Eds.), Tadpoles, the Biology of Anuran Larvae. Chicago and London (pp. 170–188). Chicago University Press.
Pristimantis pardalis (Barbour, 1928)	BRACHYCEPHALOIDEA		Direct Developer		Thibaudeau G & Altig R. 1999. Endotrophic anurans, development and evolution. In McDiarmid RW & Altig R (Eds.), Tadpoles, the Biology of Anuran Larvae. Chicago and London (pp. 170–188). Chicago University Press.
Pristimantis parectatus (Lynch and Rueda-Almonacid, 1998)	BRACHYCEPHALOIDEA		Direct Developer		Thibaudeau G & Altig R. 1999. Endotrophic anurans, development and evolution. In McDiarmid RW & Altig R (Eds.), Tadpoles, the Biology of Anuran Larvae. Chicago and London (pp. 170–188). Chicago University Press.
Pristimantis pariagnomus Kaiser, Barrio-Amorós, Rivas-Fuenmayor, Steinlein, and Schmid, 2015	BRACHYCEPHALOIDEA		Direct Developer		Thibaudeau G & Altig R. 1999. Endotrophic anurans, development and evolution. In McDiarmid RW & Altig R (Eds.), Tadpoles, the Biology of Anuran Larvae. Chicago and London (pp. 170–188). Chicago University Press.
Pristimantis parvillus (Lynch, 1976)	BRACHYCEPHALOIDEA		Direct Developer		Thibaudeau G & Altig R. 1999. Endotrophic anurans, development and evolution. In McDiarmid RW & Altig R (Eds.), Tadpoles, the Biology of Anuran Larvae. Chicago and London (pp. 170–188). Chicago University Press.
Pristimantis pastazensis (Andersson, 1945)	BRACHYCEPHALOIDEA		Direct Developer		Thibaudeau G & Altig R. 1999. Endotrophic anurans, development and evolution. In McDiarmid RW & Altig R (Eds.), Tadpoles, the Biology of Anuran Larvae. Chicago and London (pp. 170–188). Chicago University Press.
Pristimantis pataikos (Duellman and Pramuk, 1999)	BRACHYCEPHALOIDEA		Direct Developer		Thibaudeau G & Altig R. 1999. Endotrophic anurans, development and evolution. In McDiarmid RW & Altig R (Eds.), Tadpoles, the Biology of Anuran Larvae. Chicago and London (pp. 170–188). Chicago University Press.
Pristimantis paulodutrai (Bokermann, 1975)	BRACHYCEPHALOIDEA		Direct Developer		Thibaudeau G & Altig R. 1999. Endotrophic anurans, development and evolution. In McDiarmid RW & Altig R (Eds.), Tadpoles, the Biology of Anuran Larvae. Chicago and London (pp. 170–188). Chicago University Press.
Pristimantis paulpittmani Venegas, García Ayachi, and Catenazzi, 2021	BRACHYCEPHALOIDEA		Direct Developer		Thibaudeau G & Altig R. 1999. Endotrophic anurans, development and evolution. In McDiarmid RW & Altig R (Eds.), Tadpoles, the Biology of Anuran Larvae. Chicago and London (pp. 170–188). Chicago University Press.
Pristimantis paululus (Lynch, 1974)	BRACHYCEPHALOIDEA		Direct Developer		Thibaudeau G & Altig R. 1999. Endotrophic anurans, development and evolution. In McDiarmid RW & Altig R (Eds.), Tadpoles, the Biology of Anuran Larvae. Chicago and London (pp. 170–188). Chicago University Press.
Pristimantis pecki (Duellman and Lynch, 1988)	BRACHYCEPHALOIDEA		Direct Developer		Thibaudeau G & Altig R. 1999. Endotrophic anurans, development and evolution. In McDiarmid RW & Altig R (Eds.), Tadpoles, the Biology of Anuran Larvae. Chicago and London (pp. 170–188). Chicago University Press.
Pristimantis pedimontanus (La Marca, 2004)	BRACHYCEPHALOIDEA		Direct Developer		Thibaudeau G & Altig R. 1999. Endotrophic anurans, development and evolution. In McDiarmid RW & Altig R (Eds.), Tadpoles, the Biology of Anuran Larvae. Chicago and London (pp. 170–188). Chicago University Press.
Pristimantis penelopus (Lynch and Rueda-Almonacid, 1999)	BRACHYCEPHALOIDEA		Direct Developer		Thibaudeau G & Altig R. 1999. Endotrophic anurans, development and evolution. In McDiarmid RW & Altig R (Eds.), Tadpoles, the Biology of Anuran Larvae. Chicago and London (pp. 170–188). Chicago University Press.
Pristimantis peraticus (Lynch, 1980)	BRACHYCEPHALOIDEA		Direct Developer		Thibaudeau G & Altig R. 1999. Endotrophic anurans, development and evolution. In McDiarmid RW & Altig R (Eds.), Tadpoles, the Biology of Anuran Larvae. Chicago and London (pp. 170–188). Chicago University Press.
Pristimantis percnopterus (Duellman and Pramuk, 1999)	BRACHYCEPHALOIDEA		Direct Developer		Thibaudeau G & Altig R. 1999. Endotrophic anurans, development and evolution. In McDiarmid RW & Altig R (Eds.), Tadpoles, the Biology of Anuran Larvae. Chicago and London (pp. 170–188). Chicago University Press.
Pristimantis percultus (Lynch, 1979)	BRACHYCEPHALOIDEA		Direct Developer		Thibaudeau G & Altig R. 1999. Endotrophic anurans, development and evolution. In McDiarmid RW & Altig R (Eds.), Tadpoles, the Biology of Anuran Larvae. Chicago and London (pp. 170–188). Chicago University Press.
Pristimantis permixtus (Lynch, Ruiz-Carranza, and Ardila-Robayo, 1994)	BRACHYCEPHALOIDEA		Direct Developer		Thibaudeau G & Altig R. 1999. Endotrophic anurans, development and evolution. In McDiarmid RW & Altig R (Eds.), Tadpoles, the Biology of Anuran Larvae. Chicago and London (pp. 170–188). Chicago University Press.
Pristimantis peruvianus (Melin, 1941)	BRACHYCEPHALOIDEA		Direct Developer		Thibaudeau G & Altig R. 1999. Endotrophic anurans, development and evolution. In McDiarmid RW & Altig R (Eds.), Tadpoles, the Biology of Anuran Larvae. Chicago and London (pp. 170–188). Chicago University Press.
Pristimantis petersi (Lynch and Duellman, 1980)	BRACHYCEPHALOIDEA		Direct Developer		Thibaudeau G & Altig R. 1999. Endotrophic anurans, development and evolution. In McDiarmid RW & Altig R (Eds.), Tadpoles, the Biology of Anuran Larvae. Chicago and London (pp. 170–188). Chicago University Press.
Pristimantis petersioides Carrión-Olmedo and Ron, 2021	BRACHYCEPHALOIDEA		Direct Developer		Thibaudeau G & Altig R. 1999. Endotrophic anurans, development and evolution. In McDiarmid RW & Altig R (Eds.), Tadpoles, the Biology of Anuran Larvae. Chicago and London (pp. 170–188). Chicago University Press.
Pristimantis petrobardus (Duellman, 1991)	BRACHYCEPHALOIDEA		Direct Developer		Thibaudeau G & Altig R. 1999. Endotrophic anurans, development and evolution. In McDiarmid RW & Altig R (Eds.), Tadpoles, the Biology of Anuran Larvae. Chicago and London (pp. 170–188). Chicago University Press.
Pristimantis phalaroinguinis (Duellman and Lehr, 2007)	BRACHYCEPHALOIDEA		Direct Developer		Thibaudeau G & Altig R. 1999. Endotrophic anurans, development and evolution. In McDiarmid RW & Altig R (Eds.), Tadpoles, the Biology of Anuran Larvae. Chicago and London (pp. 170–188). Chicago University Press.
Pristimantis phalarus (Lynch, 1998)	BRACHYCEPHALOIDEA		Direct Developer		Thibaudeau G & Altig R. 1999. Endotrophic anurans, development and evolution. In McDiarmid RW & Altig R (Eds.), Tadpoles, the Biology of Anuran Larvae. Chicago and London (pp. 170–188). Chicago University Press.
Pristimantis pharangobates (Duellman, 1978)	BRACHYCEPHALOIDEA		Direct Developer		Thibaudeau G & Altig R. 1999. Endotrophic anurans, development and evolution. In McDiarmid RW & Altig R (Eds.), Tadpoles, the Biology of Anuran Larvae. Chicago and London (pp. 170–188). Chicago University Press.
Pristimantis philipi (Lynch and Duellman, 1995)	BRACHYCEPHALOIDEA		Direct Developer		Thibaudeau G & Altig R. 1999. Endotrophic anurans, development and evolution. In McDiarmid RW & Altig R (Eds.), Tadpoles, the Biology of Anuran Larvae. Chicago and London (pp. 170–188). Chicago University Press.
Pristimantis phoxocephalus (Lynch, 1979)	BRACHYCEPHALOIDEA		Direct Developer		Thibaudeau G & Altig R. 1999. Endotrophic anurans, development and evolution. In McDiarmid RW & Altig R (Eds.), Tadpoles, the Biology of Anuran Larvae. Chicago and London (pp. 170–188). Chicago University Press.
Pristimantis phragmipleuron (Rivero and Serna, 1988)	BRACHYCEPHALOIDEA		Direct Developer		Thibaudeau G & Altig R. 1999. Endotrophic anurans, development and evolution. In McDiarmid RW & Altig R (Eds.), Tadpoles, the Biology of Anuran Larvae. Chicago and London (pp. 170–188). Chicago University Press.
Pristimantis piceus (Lynch, Ruiz-Carranza, and Ardila-Robayo, 1996)	BRACHYCEPHALOIDEA		Direct Developer		Thibaudeau G & Altig R. 1999. Endotrophic anurans, development and evolution. In McDiarmid RW & Altig R (Eds.), Tadpoles, the Biology of Anuran Larvae. Chicago and London (pp. 170–188). Chicago University Press.
Pristimantis pichincha Yánez-Muñoz, Reyes-Puig, Bejarano-Muñoz, and Ron, 2016	BRACHYCEPHALOIDEA		Direct Developer		Thibaudeau G & Altig R. 1999. Endotrophic anurans, development and evolution. In McDiarmid RW & Altig R (Eds.), Tadpoles, the Biology of Anuran Larvae. Chicago and London (pp. 170–188). Chicago University Press.
Pristimantis pictus Oliveira, Alves da Silva, Guimarães, Penhacek, Martínez, Rodrigues, Santana, and Hernández-Ruz, 2020	BRACHYCEPHALOIDEA		Direct Developer		Thibaudeau G & Altig R. 1999. Endotrophic anurans, development and evolution. In McDiarmid RW & Altig R (Eds.), Tadpoles, the Biology of Anuran Larvae. Chicago and London (pp. 170–188). Chicago University Press.
Pristimantis pinchaque Reyes-Puig, Reyes-Puig, Pérez-L., and Yánez-Muñoz, 2015	BRACHYCEPHALOIDEA		Direct Developer		Thibaudeau G & Altig R. 1999. Endotrophic anurans, development and evolution. In McDiarmid RW & Altig R (Eds.), Tadpoles, the Biology of Anuran Larvae. Chicago and London (pp. 170–188). Chicago University Press.
Pristimantis pinguis (Duellman and Pramuk, 1999)	BRACHYCEPHALOIDEA		Direct Developer		Thibaudeau G & Altig R. 1999. Endotrophic anurans, development and evolution. In McDiarmid RW & Altig R (Eds.), Tadpoles, the Biology of Anuran Larvae. Chicago and London (pp. 170–188). Chicago University Press.
Pristimantis pirrensis (Ibáñez and Crawford, 2004)	BRACHYCEPHALOIDEA		Direct Developer		Thibaudeau G & Altig R. 1999. Endotrophic anurans, development and evolution. In McDiarmid RW & Altig R (Eds.), Tadpoles, the Biology of Anuran Larvae. Chicago and London (pp. 170–188). Chicago University Press.
Pristimantis platychilus (Lynch, 1996)	BRACHYCEPHALOIDEA		Direct Developer		Thibaudeau G & Altig R. 1999. Endotrophic anurans, development and evolution. In McDiarmid RW & Altig R (Eds.), Tadpoles, the Biology of Anuran Larvae. Chicago and London (pp. 170–188). Chicago University Press.
Pristimantis platydactylus (Boulenger, 1903)	BRACHYCEPHALOIDEA		Direct Developer		Thibaudeau G & Altig R. 1999. Endotrophic anurans, development and evolution. In McDiarmid RW & Altig R (Eds.), Tadpoles, the Biology of Anuran Larvae. Chicago and London (pp. 170–188). Chicago University Press.
Pristimantis pleurostriatus (Rivero, 1984)	BRACHYCEPHALOIDEA		Direct Developer		Thibaudeau G & Altig R. 1999. Endotrophic anurans, development and evolution. In McDiarmid RW & Altig R (Eds.), Tadpoles, the Biology of Anuran Larvae. Chicago and London (pp. 170–188). Chicago University Press.
Pristimantis pluvialis Shepack, von May, Ttito, and Catenazzi, 2016	BRACHYCEPHALOIDEA		Direct Developer		Thibaudeau G & Altig R. 1999. Endotrophic anurans, development and evolution. In McDiarmid RW & Altig R (Eds.), Tadpoles, the Biology of Anuran Larvae. Chicago and London (pp. 170–188). Chicago University Press.
Pristimantis pluvian Oliveira, Alves da Silva, Guimarães, Penhacek, Martínez, Rodrigues, Santana, and Hernández-Ruz, 2020	BRACHYCEPHALOIDEA		Direct Developer		Thibaudeau G & Altig R. 1999. Endotrophic anurans, development and evolution. In McDiarmid RW & Altig R (Eds.), Tadpoles, the Biology of Anuran Larvae. Chicago and London (pp. 170–188). Chicago University Press.
Pristimantis polemistes (Lynch and Ardila-Robayo, 2004)	BRACHYCEPHALOIDEA		Direct Developer		Thibaudeau G & Altig R. 1999. Endotrophic anurans, development and evolution. In McDiarmid RW & Altig R (Eds.), Tadpoles, the Biology of Anuran Larvae. Chicago and London (pp. 170–188). Chicago University Press.
Pristimantis polychrus (Ruiz-Carranza, Lynch, and Ardila-Robayo, 1997)	BRACHYCEPHALOIDEA		Direct Developer		Thibaudeau G & Altig R. 1999. Endotrophic anurans, development and evolution. In McDiarmid RW & Altig R (Eds.), Tadpoles, the Biology of Anuran Larvae. Chicago and London (pp. 170–188). Chicago University Press.
Pristimantis postducheminorum Palacios-Rodríguez, Daza-R., and Mazariegos-H., 2022	BRACHYCEPHALOIDEA		Direct Developer		Thibaudeau G & Altig R. 1999. Endotrophic anurans, development and evolution. In McDiarmid RW & Altig R (Eds.), Tadpoles, the Biology of Anuran Larvae. Chicago and London (pp. 170–188). Chicago University Press.
Pristimantis pramukae Zumel, Buckley, and Ron, 2021	BRACHYCEPHALOIDEA		Direct Developer		Thibaudeau G & Altig R. 1999. Endotrophic anurans, development and evolution. In McDiarmid RW & Altig R (Eds.), Tadpoles, the Biology of Anuran Larvae. Chicago and London (pp. 170–188). Chicago University Press.
Pristimantis prolatus (Lynch and Duellman, 1980)	BRACHYCEPHALOIDEA		Direct Developer		Thibaudeau G & Altig R. 1999. Endotrophic anurans, development and evolution. In McDiarmid RW & Altig R (Eds.), Tadpoles, the Biology of Anuran Larvae. Chicago and London (pp. 170–188). Chicago University Press.
Pristimantis proserpens (Lynch, 1979)	BRACHYCEPHALOIDEA		Direct Developer		Thibaudeau G & Altig R. 1999. Endotrophic anurans, development and evolution. In McDiarmid RW & Altig R (Eds.), Tadpoles, the Biology of Anuran Larvae. Chicago and London (pp. 170–188). Chicago University Press.
Pristimantis pruinatus (Myers and Donnelly, 1996)	BRACHYCEPHALOIDEA		Direct Developer		Thibaudeau G & Altig R. 1999. Endotrophic anurans, development and evolution. In McDiarmid RW & Altig R (Eds.), Tadpoles, the Biology of Anuran Larvae. Chicago and London (pp. 170–188). Chicago University Press.
Pristimantis pseudoacuminatus (Shreve, 1935)	BRACHYCEPHALOIDEA		Direct Developer		Thibaudeau G & Altig R. 1999. Endotrophic anurans, development and evolution. In McDiarmid RW & Altig R (Eds.), Tadpoles, the Biology of Anuran Larvae. Chicago and London (pp. 170–188). Chicago University Press.
Pristimantis pteridophilus (Lynch and Duellman, 1997)	BRACHYCEPHALOIDEA		Direct Developer		Thibaudeau G & Altig R. 1999. Endotrophic anurans, development and evolution. In McDiarmid RW & Altig R (Eds.), Tadpoles, the Biology of Anuran Larvae. Chicago and London (pp. 170–188). Chicago University Press.
Pristimantis ptochus (Lynch, 1998)	BRACHYCEPHALOIDEA		Direct Developer		Thibaudeau G & Altig R. 1999. Endotrophic anurans, development and evolution. In McDiarmid RW & Altig R (Eds.), Tadpoles, the Biology of Anuran Larvae. Chicago and London (pp. 170–188). Chicago University Press.
Pristimantis pugnax (Lynch, 1973)	BRACHYCEPHALOIDEA		Direct Developer		Thibaudeau G & Altig R. 1999. Endotrophic anurans, development and evolution. In McDiarmid RW & Altig R (Eds.), Tadpoles, the Biology of Anuran Larvae. Chicago and London (pp. 170–188). Chicago University Press.
Pristimantis puipui Lehr, von May, Moravec, and Cusi, 2017	BRACHYCEPHALOIDEA		Direct Developer		Thibaudeau G & Altig R. 1999. Endotrophic anurans, development and evolution. In McDiarmid RW & Altig R (Eds.), Tadpoles, the Biology of Anuran Larvae. Chicago and London (pp. 170–188). Chicago University Press.
Pristimantis pulchridormientes Chávez and Catenazzi, 2016	BRACHYCEPHALOIDEA		Direct Developer		Thibaudeau G & Altig R. 1999. Endotrophic anurans, development and evolution. In McDiarmid RW & Altig R (Eds.), Tadpoles, the Biology of Anuran Larvae. Chicago and London (pp. 170–188). Chicago University Press.
Pristimantis pulvinatus (Rivero, 1968)	BRACHYCEPHALOIDEA		Direct Developer		Thibaudeau G & Altig R. 1999. Endotrophic anurans, development and evolution. In McDiarmid RW & Altig R (Eds.), Tadpoles, the Biology of Anuran Larvae. Chicago and London (pp. 170–188). Chicago University Press.
Pristimantis punzan Reyes-Puig, Reyes-Puig, Rámirez-Jaramillo, Pérez-L., and Yánez-Munoz, 2015 "2014"	BRACHYCEPHALOIDEA		Direct Developer		Thibaudeau G & Altig R. 1999. Endotrophic anurans, development and evolution. In McDiarmid RW & Altig R (Eds.), Tadpoles, the Biology of Anuran Larvae. Chicago and London (pp. 170–188). Chicago University Press.
Pristimantis puruscafeum Reyes-Puig, Reyes-Puig, Rámirez-Jaramillo, Pérez-L., and Yánez-Munoz, 2015 "2014".	BRACHYCEPHALOIDEA		Direct Developer		Thibaudeau G & Altig R. 1999. Endotrophic anurans, development and evolution. In McDiarmid RW & Altig R (Eds.), Tadpoles, the Biology of Anuran Larvae. Chicago and London (pp. 170–188). Chicago University Press.
Pristimantis pycnodermis (Lynch, 1979)	BRACHYCEPHALOIDEA		Direct Developer		Thibaudeau G & Altig R. 1999. Endotrophic anurans, development and evolution. In McDiarmid RW & Altig R (Eds.), Tadpoles, the Biology of Anuran Larvae. Chicago and London (pp. 170–188). Chicago University Press.
Pristimantis pyrrhomerus (Lynch, 1976)	BRACHYCEPHALOIDEA		Direct Developer		Thibaudeau G & Altig R. 1999. Endotrophic anurans, development and evolution. In McDiarmid RW & Altig R (Eds.), Tadpoles, the Biology of Anuran Larvae. Chicago and London (pp. 170–188). Chicago University Press.
Pristimantis quantus (Lynch, 1998)	BRACHYCEPHALOIDEA		Direct Developer		Thibaudeau G & Altig R. 1999. Endotrophic anurans, development and evolution. In McDiarmid RW & Altig R (Eds.), Tadpoles, the Biology of Anuran Larvae. Chicago and London (pp. 170–188). Chicago University Press.
Pristimantis quaquaversus (Lynch, 1974)	BRACHYCEPHALOIDEA		Direct Developer		Thibaudeau G & Altig R. 1999. Endotrophic anurans, development and evolution. In McDiarmid RW & Altig R (Eds.), Tadpoles, the Biology of Anuran Larvae. Chicago and London (pp. 170–188). Chicago University Press.
Pristimantis quicato Ospina-Sarria, Méndez-Narváez, Burbano-Yandi, and Bolívar-García, 2011	BRACHYCEPHALOIDEA		Direct Developer		Thibaudeau G & Altig R. 1999. Endotrophic anurans, development and evolution. In McDiarmid RW & Altig R (Eds.), Tadpoles, the Biology of Anuran Larvae. Chicago and London (pp. 170–188). Chicago University Press.
Pristimantis quinquagesimus (Lynch and Trueb, 1980)	BRACHYCEPHALOIDEA		Direct Developer		Thibaudeau G & Altig R. 1999. Endotrophic anurans, development and evolution. In McDiarmid RW & Altig R (Eds.), Tadpoles, the Biology of Anuran Larvae. Chicago and London (pp. 170–188). Chicago University Press.
Pristimantis quintanai Urgilés, Székely, Székely, Christodoulides, Sánchez-Nivicela, and Savage, 2019	BRACHYCEPHALOIDEA		Direct Developer		Thibaudeau G & Altig R. 1999. Endotrophic anurans, development and evolution. In McDiarmid RW & Altig R (Eds.), Tadpoles, the Biology of Anuran Larvae. Chicago and London (pp. 170–188). Chicago University Press.
Pristimantis racemus (Lynch, 1980)	BRACHYCEPHALOIDEA		Direct Developer		Thibaudeau G & Altig R. 1999. Endotrophic anurans, development and evolution. In McDiarmid RW & Altig R (Eds.), Tadpoles, the Biology of Anuran Larvae. Chicago and London (pp. 170–188). Chicago University Press.
Pristimantis ramagii (Boulenger, 1888)	BRACHYCEPHALOIDEA		Direct Developer		Thibaudeau G & Altig R. 1999. Endotrophic anurans, development and evolution. In McDiarmid RW & Altig R (Eds.), Tadpoles, the Biology of Anuran Larvae. Chicago and London (pp. 170–188). Chicago University Press.
Pristimantis reclusus (Lynch, 2003)	BRACHYCEPHALOIDEA		Direct Developer		Thibaudeau G & Altig R. 1999. Endotrophic anurans, development and evolution. In McDiarmid RW & Altig R (Eds.), Tadpoles, the Biology of Anuran Larvae. Chicago and London (pp. 170–188). Chicago University Press.
Pristimantis reichlei Padial and De la Riva, 2009	BRACHYCEPHALOIDEA		Direct Developer		Thibaudeau G & Altig R. 1999. Endotrophic anurans, development and evolution. In McDiarmid RW & Altig R (Eds.), Tadpoles, the Biology of Anuran Larvae. Chicago and London (pp. 170–188). Chicago University Press.
Pristimantis relictus Roberto, Loebmann, Lyra, Haddad, and Ávila, 2022	BRACHYCEPHALOIDEA		Direct Developer		Thibaudeau G & Altig R. 1999. Endotrophic anurans, development and evolution. In McDiarmid RW & Altig R (Eds.), Tadpoles, the Biology of Anuran Larvae. Chicago and London (pp. 170–188). Chicago University Press.
Pristimantis renjiforum (Lynch, 2000)	BRACHYCEPHALOIDEA		Direct Developer		Thibaudeau G & Altig R. 1999. Endotrophic anurans, development and evolution. In McDiarmid RW & Altig R (Eds.), Tadpoles, the Biology of Anuran Larvae. Chicago and London (pp. 170–188). Chicago University Press.
Pristimantis repens (Lynch, 1984)	BRACHYCEPHALOIDEA		Direct Developer		Thibaudeau G & Altig R. 1999. Endotrophic anurans, development and evolution. In McDiarmid RW & Altig R (Eds.), Tadpoles, the Biology of Anuran Larvae. Chicago and London (pp. 170–188). Chicago University Press.
Pristimantis restrepoi (Lynch, 1996)	BRACHYCEPHALOIDEA		Direct Developer		Thibaudeau G & Altig R. 1999. Endotrophic anurans, development and evolution. In McDiarmid RW & Altig R (Eds.), Tadpoles, the Biology of Anuran Larvae. Chicago and London (pp. 170–188). Chicago University Press.
Pristimantis reticulatus (Walker and Test, 1955)	BRACHYCEPHALOIDEA		Direct Developer		Thibaudeau G & Altig R. 1999. Endotrophic anurans, development and evolution. In McDiarmid RW & Altig R (Eds.), Tadpoles, the Biology of Anuran Larvae. Chicago and London (pp. 170–188). Chicago University Press.
Pristimantis rhabdocnemus (Duellman and Hedges, 2005)	BRACHYCEPHALOIDEA		Direct Developer		Thibaudeau G & Altig R. 1999. Endotrophic anurans, development and evolution. In McDiarmid RW & Altig R (Eds.), Tadpoles, the Biology of Anuran Larvae. Chicago and London (pp. 170–188). Chicago University Press.
Pristimantis rhabdolaemus (Duellman, 1978)	BRACHYCEPHALOIDEA		Direct Developer		Thibaudeau G & Altig R. 1999. Endotrophic anurans, development and evolution. In McDiarmid RW & Altig R (Eds.), Tadpoles, the Biology of Anuran Larvae. Chicago and London (pp. 170–188). Chicago University Press.
Pristimantis rhigophilus (La Marca, 2007)	BRACHYCEPHALOIDEA		Direct Developer		Thibaudeau G & Altig R. 1999. Endotrophic anurans, development and evolution. In McDiarmid RW & Altig R (Eds.), Tadpoles, the Biology of Anuran Larvae. Chicago and London (pp. 170–188). Chicago University Press.
Pristimantis rhodoplichus (Duellman and Wild, 1993)	BRACHYCEPHALOIDEA		Direct Developer		Thibaudeau G & Altig R. 1999. Endotrophic anurans, development and evolution. In McDiarmid RW & Altig R (Eds.), Tadpoles, the Biology of Anuran Larvae. Chicago and London (pp. 170–188). Chicago University Press.
Pristimantis rhodostichus (Duellman and Pramuk, 1999)	BRACHYCEPHALOIDEA		Direct Developer		Thibaudeau G & Altig R. 1999. Endotrophic anurans, development and evolution. In McDiarmid RW & Altig R (Eds.), Tadpoles, the Biology of Anuran Larvae. Chicago and London (pp. 170–188). Chicago University Press.
[truncated: 6,103 more rows]
